# Supplementary material for: Clusters of Drug-Resistant Mycobacterium tuberculosis Detected by Whole-Genome Sequence Analysis of Nationwide Sample, Thailand, 2014–2017
Source: Emerg Infect Dis. 2021 Mar;27(3):813–22. doi: 10.3201/eid2703.204364 (PMC7920678; doi:10.3201/eid2703.204364)
Supplement: Appendix 1 — Additional tables providing information on clusters of drug-resistant Mycobacterium tuberculosis, Thailand, 2014–2017. [file 20-4364-Techapp-s1.xlsx]

## Sheet: Appendix 1 Table 1
Article DOI: https://doi.org/10.3201/eid2703.204364
Clusters of Drug-Resistant Mycobacterium tuberculosis Detected by Whole-Genome Sequence Analysis of Nationwide Sample, Thailand, 2014–2017
Appendix 1 Table 1. Distribution (by region and province) of all culture-confirmed drug-resistant tuberculosis cases (according to laboratory records) during 2014-2017
Regions	Provinces	Abbreviations	2014 (n=573)				2015 (n=608)				2016 (n=480)				2017 (n=410)				Total (n=2,071)
			MDR-TB (n=491)	Pre-XDR-TB (n=63)	XDR-TB (n=19)		MDR-TB (n=523)	Pre-XDR-TB (n=58)	XDR-TB (n=27)		MDR-TB (n=402)	Pre-XDR-TB (n=69)	XDR-TB (n=9)		MDR-TB (n=346)	Pre-XDR-TB (n=50)	XDR-TB (n=14)		MDR-TB (n=1,762)	Pre-XDR-TB (n=240)	XDR-TB (n=69)
Central	Bangkok	BKK	91	12	5		92	10	9		81	10	2		64	8	1		328	40	17
	Chai Nat	CNT	3				3				2	1			1				9	1
	Kamphaeng Phet	KPT	8	1			2								3				13	1
	Lop Buri	LRI	2				1				2				3				8
	Nakhon Nayok	NYK													2				2
	Nakhon Pathom	NPT					7				7	1			4	1			18	2
	Nakhon Sawan	NSN	4	1			9	1			10	1			2				25	3
	Nonthaburi	NBI	20	1			5	2			4				7				36	3
	P.Nakhon S.Ayutthaya	AYA					2												2
	Pathum Thani	PTE					1												1
	Phetchabun	PNB	5	2			5				2	1			2				14	3
	Phichit	PCT	3				5				1	1			1	1			10	2
	Phitsanulok	PLK	8				5				2	1			4				19	1
	Samut Prakan	SPK	6				10				1	1			5				22	1
	Samut Sakhon	SKN	4	1			5				5	1			12	2			26	4
	Samut Songkhram	SKM					1								3				4
	Saraburi	SRI	2												4				6
	Sing Buri	SBR	1				2				1								4
	Sukhothai	STI	2				7				4								13
	Suphan Buri	SPB	5	1			8				3	1			9	2			25	4
	Uthai Thani	UTI	3				1				1								5
Eastern	Chachoengsao	CCO	9	2			5				5				7				26	2
	Chanthaburi	CTI	8	2	1		13	1	1		9				6				36	3	2
	Chon Buri	CBI	34	7	1		19	4	5		25	4	3		24	4	1		102	19	10
	Prachin Buri	PRI	3	1			5	1			5	1			4	1			17	4
	Rayong	RYG	21	1			16				7	1			4	1			48	3
	Sa Kaeo	SKW	3	1			5		1		2				3				13	1	1
	Trat	TRT	3				7	1	1		7	1			2	1	1		19	3	2
Northeastern	Amnat Charoen	ACR	3				1	1	1		2		1		2				8	1	2
	Bungkan	BKN					1				1								2
	Buri Ram	BRM	21				18	2			7	1			6	1			52	4
	Chaiyaphum	CPM		1			6	1			3	3			2	1	2		11	6	2
	Kalasin	KSN	1				4				9	2					1		14	2	1
	Khon Kaen	KKN	13	4			12	1			19	3	1		6		1		50	8	2
	Loei	LEI	1	1			1				4				1				7	1
	Maha Sarakham	MKM	5				5	3	1		12				4				26	3	1
	Mukdahan	MDH	2	1	1		1		1		1								4	1	2
	Nakhon Phanom	NPM	3				6	1			2	1							11	2
	Nakhon Ratchasima	NMA					8		1		6	3			7	1	1		21	4	2
	Nong Bua Lam Phu	NBP					2					2			2				4	2
	Nong Khai	NKI	2				7				4					2			13	2
	Roi Et	RET	4	3	1		11	2			6	3			3				24	8	1
	Sakon Nakhon	SNK	7	1			3	1			5								15	2
	Si Sa Ket	SSK	11	2			9	2			10	1			6	1			36	6
	Surin	SRN					5	1			1	1			3	1			9	3
	Ubon Ratchathani	UBN	14	2	1		15	2			5	6			6	1			40	11	1
	Udon Thani	UDN	8				7				13		1						28		1
	Yasothon	YST	4								2				2				8
Northern	Chiang Mai	CMI					19	2			4				10	1			33	3
	Chiang Rai	CRI	4				1				1					1			6	1
	Lampang	LPG					1												1
	Lamphun	LPN						1												1
	Phayao	PYO					2	1											2	1
	Phrae	PRE	6				3	1			1	1							10	2
	Uttaradit	UTT	3				3	1			6	2			1				13	3
Southern	Chumphon	CPN	4	1			5				1				1				11	1
	Krabi	KBI					2				2				1				5
	Nakhon Si Thammarat	NST	19	3			15	1			14	3			8	3			56	10
	Narathiwat	NWT					4				3				1				8
	Pattani	PTN	3				1				2				1	1			7	1
	Phang Nga	PNA	2				1				2	1							5	1
	Phatthalung	PLG					4				1				3				8
	Phuket	PKT	11	2	1		12		2		2				4	2			29	4	3
	Ranong	RNG			1			1					1							1	2
	Satun	STN	4				5	2			2				1				12	2
	Songkhla	SKA	11				15	1			6	1			6				38	2
	Surat Thani	SNI	7	1			9	1	1		4				4				24	2	1
	Trang	TRG	1				5				3				1				10
	Yala	YLA	2				2				2				2				8
Western	Kanchanaburi	KRI	40	3	2		34	5	2		24	6			44	11	3		142	25	7
	Phetchaburi	PBI	3				3	3			11				11	1			28	4
	Prachuap Khiri Khan	PKN	3				2				3				8		1		16		1
	Ratchaburi	RBR	7		2		11	1	1		6	2			10		2		34	3	5
	Tak	TAK	14	5	3		1				4	1			3	1			22	7	3
	Note: Geographic locations (provinces) were based on the hospital location associated with the residential location of the patients according to the national health coverage policies.

## Sheet: Appendix 1 Table 2
Appendix 1 Table 2. Studied population of drug-resistant tuberculosis cases in Thailand, arranged by year and type of drug resistance
Years	Estimated Thai TB prevalence (WHO global TB report)					Culture confirmed MDR/XDR-TB cases (Lab records)					Sample size in this study
	Total TB cases	MDR/RR-TB	Lab-confirmed MDR/RIF TB	XDR-TB		MDR-TB	Pre-XDR-TB	XDR-TB	Total		MDR-TB	Pre-XDR-TB	XDR-TB*	Total
2014	71618	2200	506	NA		491	63	19	573		109	18	9	136
2015	66179	2500	466	5		523	58	27	608		112	9	8	129
2016	72014	2700	955	13		402	69	9	480		111	27	6	144
2017	82008	2700	1339	7		346	50	14	410		134	27	9	170
Total			3266						2071		466	81	32	579
Note: The sample size represents the WHO global TB report in 2014-2016 (except 2017).
*These XDR-TB isolates were all culturable according to the stockculture records (some isolates did not grow). Therefore, all retrievable XDR-TB were included in this study.

## Sheet: Appendix 1 Table 3
Appendix 1 Table 3. Distribution (by drug-resistance type, region, province and year) of drug-resistant isolates (according to laboratory records) used in this study
Regions	Provinces	Abbreviations	2014 (n=136)				2015 (n=129)				2016 (n=144)				2017 (n=170)				Total (n=579)
			MDR-TB (n=109)	Pre-XDR-TB (n=18)	XDR-TB (n=9)		MDR-TB (n=112)	Pre-XDR-TB (n=9)	XDR-TB (n=8)		MDR-TB (n=111)	Pre-XDR-TB (n=27)	XDR-TB (n=6)		MDR-TB (n=134)	Pre-XDR-TB (n=27)	XDR-TB (n=9)		MDR-TB (n=466)	Pre-XDR-TB (n=81)	XDR-TB (n=32)
Central	Bangkok	BKK	13	2	1		14		2		20	6	1		18	7	1		65	15	5
	Chai Nat	CNT	1				2					1			1				4	1
	Kamphaeng Phet	KPT	2	1			1								1				4	1
	Lop Buri	LRI	1				1				1								3
	Nakhon Nayok	NYK													1				1
	Nakhon Pathom	NPT					2				2				2				6
	Nakhon Sawan	NSN	2				2				3				1				8
	Nonthaburi	NBI	3	1			2				3				4				12	1
	P.Nakhon S.Ayutthaya	AYA					1												1
	Pathum Thani	PTE					1												1
	Phetchabun	PNB	1				1					1			1				3	1
	Phichit	PCT	1				1					1				1			2	2
	Phitsanulok	PLK	1				1					1			1				3	1
	Samut Prakan	SPK	1				3				1				3				8
	Samut Sakhon	SKN	1				3					1			6				10	1
	Samut Songkhram	SKM													2				2
	Saraburi	SRI	1												1				2
	Sing Buri	SBR	1				1				1								3
	Sukhothai	STI	1				1				1								3
	Suphan Buri	SPB	2				3					1			3	1			8	2
	Uthai Thani	UTI	2					1			1								3	1
Eastern	Chachoengsao	CCO	1	1			1				1				3				6	1
	Chanthaburi	CTI	3				4				3				2				12
	Chon Buri	CBI	7	3	1		3	1			5	1	2		12	1	1		27	6	4
	Prachin Buri	PRI	1	1			1				1	1			2	1			5	3
	Rayong	RYG	3	1							2	1			2				7	2
	Sa Kaeo	SKW	1				1								2				4
	Trat	TRT	3				2		1		2	1				1	1		7	2	2
Northeastern	Amnat Charoen	ACR	1				1		1				1		1				3		2
	Bungkan	BKN					1												1
	Buri Ram	BRM	4				3	1			3				2				12	1
	Chaiyaphum	CPM					2					2			1		1		3	2	1
	Kalasin	KSN					1				2								3
	Khon Kaen	KKN	3	1			1				5	1	1		3				12	2	1
	Loei	LEI					1				1				1				3
	Maha Sarakham	MKM					1				3				3				7
	Mukdahan	MDH	1		1		1												2		1
	Nakhon Phanom	NPM	1				1				1								3
	Nakhon Ratchasima	NMA					2				2				2	1			6	1
	Nong Bua Lam Phu	NBP										1			2				2	1
	Nong Khai	NKI	1				1				2					1			4	1
	Roi Et	RET	1	1			2				4				1				8	1
	Sakon Nakhon	SNK	2				1				1								4
	Si Sa Ket	SSK	2				2	1			3				2				9	1
	Surin	SRN					1				1				1				3
	Ubon Ratchathani	UBN	4	1	1		3					4			3				10	5	1
	Udon Thani	UDN	2				2				2								6
	Yasothon	YST	1								1				1				3
Northern	Chiang Mai	CMI					5				1				3	1			9	1
	Chiang Rai	CRI														1				1
	Phrae	PRE	1					1			1								2	1
	Uttaradit	UTT					1				1	1							2	1
Southern	Chumphon	CPN	1				1				1								3
	Krabi	KBI					1				1				1				3
	Nakhon Si Thammarat	NST	3	1			3				4				3	2			13	3
	Narathiwat	NWT					1				1								2
	Pattani	PTN									1				1				2
	Phang Nga	PNA	1				1				1								3
	Phatthalung	PLG					1								1				2
	Phuket	PKT	3	1	1		2				1				2				8	1	1
	Ranong	RNG			1			1					1							1	2
	Satun	STN	1					1	1		2				1				4	1	1
	Songkhla	SKA	2				3				2	1			2				9	1
	Surat Thani	SNI	2				1	1			2				1				6	1
	Trang	TRG					1				1				1				3
	Yala	YLA	1								1				1				3
Western	Kanchanaburi	KRI	10	2	1		7		2		4	1			14	8	2		35	11	5
	Phetchaburi	PBI	2				1	1			4				5	1			12	2
	Prachuap Khiri Khan	PKN	1								1				3		1		5		1
	Ratchaburi	RBR	2				3		1		2				3		2		10		3
	Tak	TAK	3	1	2		1				1				1				6	1	2

## Sheet: Appendix 1 Table 4
Appendix 1 Table 4. Demographic data of the drug-resistant tuberculosis patients
Demographic data		Phenotypic drug-resistant tuberculosis types
		MDR-TB (n=466)	Pre-XDR-TB (n=81)	XDR-TB (n=32)	Total
Age*	Mean (SD)	43.71 (±14.84)	44.19 (±14.39)	38.93 (±12.58)	43.51 (±14.68)
	<60	352 (85.44)	56 (82.35)	27 (96.43)	435 (85.63)
	≥60	60 (14.56)	12 (17.65)	1 (3.57)	73 (14.37)
Gender*	Female	119 (25.81)	24 (30)	11 (34.38)	154 (26.88)
	Male	342 (74.19)	56 (70)	21 (65.63)	419 (73.12)
*Data for age and gender were available for 508 (87.47%) and 573 (98.96%) cases respectively.

## Sheet: Appendix 1 Table 5
Appendix 1 Table 5. Distribution (by M. tuberculosis lineage, region, province and year) of drug-resistant isolates (according to laboratory records) used in this study
Region	Province	Abbreviation	2014 (n=136)				2015 (n=129)				2016 (n=144)				2017 (n=170)					Total (n=579)
			Lineage1 (n=18)	Lineage2 (n=112)	Lineage4 (n=6)		Lineage1 (n=13)	Lineage2 (n=112)	Lineage4 (n=4)		Lineage1 (n=17)	Lineage2 (n=118)	Lineage4 (n=9)		Lineage1 (n=19)	Lineage2 (n=140)	Lineage3 (n=1)	Lineage4 (n=10)		Lineage1 (n=67)	Lineage2 (n=482)	Lineage3 (n=1)	Lineage4 (n=29)
Central	Bangkok	BKK	1	14	1		1	13	2		2	23	2			24		2		4	74		7
	Chai Nat	CNT		1				2				1				1					5
	Kamphaeng Phet	KPT		3				1							1					1	4
	Lop Buri	LRI		1				1				1									3
	Nakhon Nayok	NYK														1					1
	Nakhon Pathom	NPT						2				2				2					6
	Nakhon Sawan	NSN		2				2				3				1					8
	Nonthaburi	NBI		3	1			2				3				3		1			11		2
	P.Nakhon S.Ayutthaya	AYA						1													1
	Pathum Thani	PTE						1													1
	Phetchabun	PNB		1				1				1				1					4
	Phichit	PCT	1					1				1				1				1	3
	Phitsanulok	PLK	1					1				1				1				1	3
	Samut Prakan	SPK		1				3				1				3					8
	Samut Sakhon	SKN		1			1	2				1				6				1	10
	Samut Songkhram	SKM														2					2
	Saraburi	SRI			1											1					1		1
	Sing Buri	SBR		1				1				1									3
	Sukhothai	STI		1				1				1									3
	Suphan Buri	SPB		2				3				1				4					10
	Uthai Thani	UTI	1		1			1				1								1	2		1
Eastern	Chachoengsao	CCO		2				1					1			3					6		1
	Chanthaburi	CTI	1	2				4				3			2					3	9
	Chon Buri	CBI		11			1	3			1	6	1			13		1		2	33		2
	Prachin Buri	PRI		2				1				2			1	2				1	7
	Rayong	RYG	1	3								2	1			1		1		1	6		2
	Sa Kaeo	SKW		1				1							1	1				1	3
	Trat	TRT		3			1	2			2	1				2				3	8
Northeastern	Amnat Charoen	ACR	1					2				1				1				1	4
	Bungkan	BKN						1													1
	Buri Ram	BRM	1	3				4			1	2				2				2	11
	Chaiyaphum	CPM						2				2				2					6
	Kalasin	KSN						1			1	1								1	2
	Khon Kaen	KKN	2	1	1			1				5	2		1	2				3	9		3
	Loei	LEI						1					1			1					2		1
	Maha Sarakham	MKM						1				3			1	2				1	6
	Mukdahan	MDH		2			1													1	2
	Nakhon Phanom	NPM		1				1			1									1	2
	Nakhon Ratchasima	NMA						2				2				3					7
	Nong Bua Lam Phu	NBP										1			2					2	1
	Nong Khai	NKI		1					1			2				1					4		1
	Roi Et	RET		1	1			2			2	2			1					3	5		1
	Sakon Nakhon	SNK	1	1			1					1								2	2
	Si Sa Ket	SSK	1	1			1	2			2	1				2				4	6
	Surin	SRN						1				1				1					3
	Ubon Ratchathani	UBN	2	4			1	2				4			1	2				4	12
	Udon Thani	UDN		2				2				2									6
	Yasothon	YST	1								1				1					3
Northern	Chiang Mai	CMI					1	4				1				4				1	9
	Chiang Rai	CRI													1					1
	Phrae	PRE		1				1				1									3
	Uttaradit	UTT						1				2									3
Southern	Chumphon	CPN		1				1				1									3
	Krabi	KBI							1			1				1					2		1
	Nakhon Si Thammarat	NST	1	3			1	2			1	2	1		1	2		2		4	9		3
	Narathiwat	NWT						1				1									2
	Pattani	PTN										1			1					1	1
	Phang Nga	PNA		1				1				1									3
	Phatthalung	PLG						1								1					2
	Phuket	PKT		5				2			1					2				1	9
	Ranong	RNG		1				1				1									3
	Satun	STN		1				2			1	1				1				1	5
	Songkhla	SKA		2			1	2				3			1	1				2	8
	Surat Thani	SNI		2				2				2				1					7
	Trang	TRG					1					1			1					2	1
	Yala	YLA		1								1				1					3
Western	Kanchanaburi	KRI		13				9			1	4				22	1	1		1	48	1	1
	Phetchaburi	PBI		2				2				4			1	5				1	13
	Prachuap Khiri Khan	PKN		1								1			1	2		1		1	4		1
	Ratchaburi	RBR		2			1	3				2				4		1		1	11		1
	Tak	TAK	2	4				1				1				1				2	7

## Sheet: Appendix 1 Table 6
Appendix 1 Table 6. Characteristics of 89 (C1-C89) drug-resistant tuberculosis clusters defined only by SNP pairwise differences ≤11
No.	Name of cluster	Number of isolates	Member of major clade	Drug resistant types* (no.)	Associated provinces	Geographical link			Time link, year (no.)
						Region-based link (no.)	Province-based link (no.)	Hospital-based link (no.)
1	C1	2	No	MDR (2)	Buri Ram	Northeastern (2)	Buri Ram (2)	Krasang Hospital (2)	2014 (1), 2016 (1)
2	C2	3	No	MDR (2), pre-XDR (1)	Bangkok, Rayong	Central (1), Eastern (2)	Bangkok (1), Rayong (2)	Sirinthorn (1), Rayong (2)	2016 (2), 2017 (1)
3	C3	2	No	MDR (2)	Nonthaburi, Chon Buri	Central (1), Eastern (1)	Nonthaburi (1), Chon Buri (1)	Bamrasnaradura Institute (1), Chonburi Hospital (1)	2016 (1), 2017 (1)
4	C4	3	No	MDR (3)	Loei, Nonthaburi, Saraburi	Northeastern (1), Central (2)	Loei (1), Nonthaburi (1), Saraburi (1)	Naduang Hospital (1), Bamrasnaradura Institute (1), Saraburi Hospital (1)	2014 (2), 2016 (1)
5	C5	3	No	MDR (3)	Krabi, Nakhon Si Thammarat	Southern (3)	Krabi (1), Nakhon Si Thammarat (2)	Nueklong Hospital (1), Maharajnakhonsithammarat Hospital (1), Office of Disease Prevention & Control 11 Nakhon Si Thammarat (1)	2015 (1), 2017 (2)
6	C6	2	No	MDR (2)	Khon Kaen	Northeastern (2)	Khon Kaen (2)	Khonkaen Hospital (2)	2014 (1), 2016 (1)
7	C7	2	No	MDR (1), pre-XDR (1)	Phrae	Northern (2)	Phrae (2)	Phrae Hospital (1), Sungmen Hospital (1)	2014 (1), 2015 (1)
8	C8	2	No	MDR (2)	Bangkok, Nonthaburi	Central (2)	Bangkok (1), Nonthaburi (1)	Devision of Tuberculosis (1), Bamrasnaradura Institute (1)	2015 (1), 2016 (1)
9	C9	3	No	MDR (1), XDR (2)	Kanchanaburi, Ratchaburi	Western (3)	Kanchanaburi (2), Ratchaburi (1)	Makarak Hospital (2), Ratchaburi Hospital (1)	2015 (1), 2016 (1), 2017 (1)
10	C10	5	Yes, Clade1	MDR (3), pre-XDR (1), XDR (1)	Trat	Eastern (5)	Trat (5)	Trat Hospital (5)	2014 (2), 2015 (1), 2016 (1), 2017 (1)
11	C11	2	No	pre-XDR (2)	Bangkok	Central (2)	Bangkok (2)	Rajavithi Hospital (2)	2016 (2)
12	C12	2	No	MDR (2)	Lop Buri	Central (2)	Lop Buri (2)	Khoksamrong Hospital (2)	2014 (1), 2015 (1)
13	C13	3	Yes, Clade 2	MDR (3)	Bangkok, Prachuap Khiri Khan	Central (2), Western (1)	Bangkok (2), Prachuap Khiri Khan (1)	Rajavithi Hospital (1), Klang Hospital (1), Bangsabhan Hospital (1)	2016 (1), 2017 (2)
14	C14	2	Yes, Clade 2	MDR (2)	Maha Sarakham, Samut Prakan	Northeastern (1), Central (1)	Maha Sarakham (1), Samut Prakan (1)	Phayakkhaphumphisai Hospital (1), Bangbo Hospital (1)	2017 (2)
15	C15	2	Yes, Clade 2	MDR (2)	Prachuap Khiri Khan	Western (2)	Prachuap Khiri Khan (2)	Samroiyod Hospital (2)	2014 (1), 2016 (1)
16	C16	5	Yes, Clade 2	MDR (2), pre-XDR (3)	Ubon Ratchathani, Udon Thani, Bangkok, Kanchanaburi	Northeastern (3), Central (1), Western (1)	Ubon Ratchathani (2), Udon Thani (1), Bangkok (1), Kanchanaburi (1)	Fort sunpasitthiprasong Hospital (1), Trakanphuetpol Hospital (1), Udonthani Hospital (1), Rajavithi Hospital (1), Makarak Hospital (1)	2014 (2), 2016 (2), 2017 (1)
17	C17	2	Yes, Clade 2	MDR (2)	Khon Kaen, Bangkok	Northeastern (1), Central (1)	Khon Kaen (1), Bangkok (1)	Khonkaen Hospital (1), Rajavithi Hospital (1)	2016 (1), 2017 (1)
18	C18	2	Yes, Clade 2	MDR (2)	Chumphon	Southern (2)	Chumphon 2	Chumphonkhetudomsakdi Hospital 2	2015 (1), 2016 (1)
19	C19	4	Yes, Clade 2	MDR (4)	Amnat Charoen, Ubon Ratchathani, Chon Buri, Songkhla	Northeastern (2), Eastern (1), Southern (1)	Amnat Charoen (1), Ubon Ratchathani (1), Chon Buri (1), Songkhla (1)	Amnatcharoen Hospital (1), Somdetphrayuphrarat Detudom Hospital (1), Chonburi Hospital (1), Songkhla Hospital (1)	2017 (3), 2016 (1)
20	C20	2	No	XDR (2)	Amnat Charoen	Northeastern (2)	Amnat Charoen (2)	Amnatcharoen Hospital (2)	2015 (1), 2016 (1)
21	C21	2	No	MDR (1), pre-XDR (1)	Khon Kaen	Northeastern (2)	Khon Kaen (2)	Khonkaen Hospital (1), Srinagarind Hospital (1)	2015 (1), 2016 (1)
22	C22	2	No	MDR (2)	Samut Songkhram, Phetchaburi	Central (1), Western (1)	Samut Songkhram (1), Phetchaburi (1)	Somdejphraphutthaloetla Hospital (1), Phrachomklao Hospital (1)	2016 (1), 2017 (1)
23	C23	2	Yes, Clade 3	XDR (2)	Ratchaburi	Western (2)	Ratchaburi (2)	Ratchaburi Hospital (2)	2015 (1), 2017 (1)
24	C24	2	Yes, Clade 3	MDR (2)	Rayong, Chon Buri	Eastern (2)	Rayong (1), Chon Buri (1)	Rayong Hospital (1), Chonburi Hospital (1)	2014 (1),2016 (1)
25	C25	2	Yes, Clade 3	MDR (2)	Samut Prakan, Surat Thani	Central (1), Southern (2)	Samut Prakan (1), Surat Thani (2)	Bangbo Hospital (1), Suratthani Hospital (1)	2016 (1), 2017 (1)
26	C26	2	No	MDR (2)	Udon Thani, Surat Thani	Northeastern (1), Southern (1)	Udon Thani (1), Surat Thani (1)	Udonthani Hospital (1), Kohsamui Hospital (1)	2014 (1), 2016 (1)
27	C27	2	No	MDR (2)	Pathum Thani, Trat	Central (1), Eastern (1)	Pathum Thani (1), Trat (1)	Ladlumkaew Hospital (1), Trat Hospital (1)	2014 (1), 2015 (1)
28	C28	3	Yes, Clade 4	MDR (3)	Khon Kaen, Maha Sarakham	Northeastern (3)	Khon Kaen (1), Maha Sarakham (2)	Banphai Hospital (1), Borabue Hospital (2), Mahasarakham Hospital (3)	2016 (2), 2017 (1)
29	C29	4	No	MDR (4)	Chai Nat, Suphan Buri, Chachoengsao, Prachin Buri	Central (2), Eastern (2)	Chai Nat (1), Suphan Buri (1), Chachoengsao (1), Prachin Buri (1)	Hankha Hospital (1), Chaophrayayommarat Hospital (1), Buddhasothorn Hospital (1), Prachantakham Hospital (1)	2014 (1), 2015 (1), 2017 (2)
30	C30	3	No	MDR (3)	Buri Ram	Northeastern (3)	Buri Ram (3)	Banruat Hospital (1), Buriram Hospital (2)	2015 (3)
31	C31	3	Yes, Clade 5	MDR (3)	Buri Ram, Saraburi, Prachin Buri	Northeastern (1), Central (1), Eastern (1)	Buri Ram (1), Saraburi (1), Prachin Buri (1)	Buriram Hospital (1), Saraburi Hospital (1), Chaopraya Abhaiphubet Hospital (1)	2014 (1), 2017 (2)
32	C32	2	No	XDR (2)	Tak	Western (1)	Tak (1)	Maesot Hospital (1)	2014 (2)
33	C33	2	No	MDR (2)	Pattani, Yala	Siuthern (2)	Pattani (1), Yala (1)	Pattani Hospital (1), Yala Hospital (1)	2016 (2)
34	C34	2	No	MDR (2)	Khon Kaen, Bangkok	Northeastern (1), Central (1)	Khon Kaen (1), Bangkok (1)	Somdetphrayuphrarat Kranuan Hospital (1), Public Health Center 27 (1)	2015 (1), 2016 (1)
35	C35	2	Yes, Clade 6	XDR (2)	Phuket, Prachuap Khiri Khan	Southern (1), Western (1)	Phuket (1), Prachuap Khiri Khan (1)	Vachiraphuket Hospital (1), Hua-Hin Hospital (1)	2014 91), 2017 (1)
36	C36	5	Yes, Clade 6	MDR (4), pre-XDR (1)	Udon Thani, Nakhon Ratchasima, Phuket	Northeastern (2), Southern (2)	Udon Thani (1), Nakhon Ratchasima (1), Phuket (2)	Udonthani Hospital (1), Sikhio Hospital (1), Patong Hospital (1), Vachiraphuket Hospital (1)	2014 (1), 2015 (2), 2016 (1), 2017 (1)
37	C37	3	No	MDR (1), pre-XDR (2)	Satun	Southern (3)	Satun (3)	Satun Hospital (3)	2014 (1), 2015 (2)
38	C38	2	Yes, Clade7	MDR (2)	Krabi, Satun	Southern (2)	Krabi (1), Satun (1)	Khlongthom Hospital (1), Satun Hospital (1)	2016 (2)
39	C39	3	Yes, Clade7	MDR (3)	Nakhon Si Thammarat, Phuket, Phang Nga	Southern (3)	Nakhon Si Thammarat (1), Phuket (1), Phang Nga (1)	Office of Disease Prevention & Control 11 Nakhon Si Thammarat (1), Vachiraphuket Hospital (1), Khuraburichaipat Hospital (1)	2014 (1), 2016 (1), 2017 (1)
40	C40	2	Yes, Clade7	MDR (1), pre-XDR (1)	Nonthaburi, Trang	Central (1), Southern (1)	Nonthaburi (1), Trang (1)	National Institue of Health of Thailand (1), Kantang Hospital (1)	2014 (1), 2016 (1)
41	C41	2	Yes, Clade7	MDR (2)	Surat Thani, Phuket	Southern (2)	Surat Thani (1), Phuket (1)	Suratthani Hospital (1), Vachiraphuket Hospital (1)	2014 (1), 2015 (1)
42	C42	2	Yes, Clade7	MDR (2)	Phatthalung	Southern (2)	Phatthalung (2)	Kongrha Hospital (1), Phatthalung Hospital (1)	2015 (1), 2017 (1)
43	C43	2	No	pre-XDR (1), XDR (1)	Northeastern	Northeastern (2)	Chaiyaphum (2)	Chaiyaphum Hospital (2)	2016 (1), 2017 (1)
44	C44	2	No	MDR (2)	Bungkan, Phetchabun	Northeastern (1), Central (1)	Bungkan (1), Phetchabun (1)	Sriwilai Hospital (1), Nongphai Hospital (1)	2015 (2)
45	C45	2	No	MDR (2)	Bangkok, Phichit	Central (2)	Bangkok (1), Phichit (1)	Sirinthorn Hospital (1), Wangsaiphun Hospital (1)	2014 (1), 2015 (1)
46	C46	2	No	XDR (2)	Bangkok	Central (2)	Bangkok (2)	Devision of Tuberculosis (2)	2015 (1), 2016 (1)
47	C47	2	No	pre-XDR (2)	Bangkok, Kamphaeng Phet	Central (2)	Bangkok (1), Kamphaeng Phet (1)	Police Hospital (1), Kamphaengphet Hospital (1)	2014 (2)
48	C48	5	Yes, Clade8	MDR (5)	Nonthaburi, Rayong, Chachoengsao, Chanthaburi, Sa Kaeo	Central (1), Eastern (4)	Nonthaburi (1), Rayong (1), Chachoengsao (1), Chanthaburi (1), Sa Kaeo (1)	Bamrasnaradura Institute (1), Nikompattana Hospital (1), Buddhasothorn Hospital (1), Prapokklao Hospital (1), Khlonghat Hospital (1)	2015 (3), 2017 (2)
49	C49	3	Yes, Clade8	MDR (3)	Rayong, Sa Kaeo	Eastern (3)	Rayong (2), Sa Kaeo (1)	Rayong Hospital (2), Wangnamyen Hospital (1)	2014 (2), 2015 (1)
50	C50	3	Yes, Clade8	MDR (3)	Chon Buri, Chanthaburi	Eastern (3)	Chon Buri (1), Chanthaburi (2)	Chonburi Hospital (1), Khlung Hospital (1), Prapokklao Hospital (1)	2014 (1), 2015 (1), 2016 (1)
51	C51	2	Yes, Clade8	MDR (2)	Uthai Thani, Chon Buri	Central (1), Eastern (1)	Uthai Thani (1), Chon Buri (1)	Nongchang Hospital (1), Banglamung Hospital (1)	2014 (1), 2016 (1)
52	C52	2	Yes, Clade9	MDR (2)	Chon Buri, Sa Kaeo	Eastern (2)	Chon Buri (1), Sa Kaeo (1)	Chonburi Hospital (1), Sakaeo Hospital (1)	2014 (1), 2017 (1)
53	C53	2	Yes, Clade9	MDR (2)	Bangkok, Sing Buri	Central (2)	Bangkok (1), Sing Buri (1)	Devision of Tuberculosis (1), Singburi Hospital (1)	2014 (1), 2016 (1)
54	C54	2	Yes, Clade9	MDR (1), pre-XDR (1)	Bangkok, Suphan Buri	Central (2)	Bangkok (1), Suphan Buri (1)	Taksin Hospital (1), Chaophrayayommarat Hospital (1)	2014 (1), 2017 (1)
55	C55	2	No	MDR (2)	Samut Sakhon	Central (2)	Samut Sakhon (2)	Samutsakhon Hospital (2)	2014 (1), 2017 (1)
56	C56	2	Yes, Clade10	MDR (2)	Songkhla, Satun	Southern (2)	Songkhla (1), Satun (1)	Songkhla Hospital (1), Satun Hospital (1)	2015 (1), 2017 (1)
57	C57	4	Yes, Clade10	MDR (4)	Nakhon Ratchasima, Nonthaburi, Samut Prakan, Phetchaburi	Northeastern (1), Central (2), Western (1)	Nakhon Ratchasima (1), Nonthaburi (1), Samut Prakan (1), Phetchaburi (1)	Nonthai Hospital (1), Pranangklao Hospital (1), Samutprakan Hospital (1), Cha-am Hospital (1)	2014(2), 2016 (1), 2017 (1)
58	C58	2	No	MDR (1), pre-XDR (1)	Nong Khai	Northeastern (2)	Nong Khai (2)	Nongkhai Hospital (2)	2016 (1), 2017 (1)
59	C59	5	Yes, Clade11	MDR (2), pre-XDR (2), XDR (1)	Loei, Khon Kaen, Kamphaeng Phet, Chon Buri	Northeastern (2), Central (1), Eastern (2)	Loei (1), Khon Kaen (1), Kamphaeng Phet (1), Chon Buri (2)	Wangsaphung Hospital (1), Khonkaen Hospital (1), Kamphaengphet Hospital (1), Chonburi Hospital (2)	2014 (2), 2016 (2), 2017 (1)
60	C60	3	Yes, Clade11	MDR (2), pre-XDR (1)	Nakhon Ratchasima, Chaiyaphum	Northeastern (3)	Nakhon Ratchasima (1), Chaiyaphum (2)	Office of Disease Prevention & Control 9 Nakhon Ratchasima (1), Chaiyaphum Hospital (1), Phukieo Hospital (1)	2015 (1), 2016 (1), 2017 (1)
61	C61	4	Yes, Clade11	MDR (4)	Buri Ram, Nakhon Ratchasima, Sukhothai	Northeastern (3), Central (1)	Buri Ram (2), Nakhon Ratchasima (1), Sukhothai (1)	Buriram Hospital (1), Nangrong Hospital (1), The Golden Gate Hospital (1), Sisatchanalai Hospital (1)	2014 (2), 2015 (2)
62	C62	4	Yes, Clade11	MDR (4)	Si Sa Ket, Bangkok, Samut Prakan, Kanchanaburi	Northeastern (1), Central (2), Western (1)	Si Sa Ket (1), Bangkok (1), Samut Prakan (1), Kanchanaburi (1)	Kantharalak Hospital (1), Public Health Center 4 (1), Bangbo Hospital (1), Paholpolpayuhasena Hospital (1)	2015 (2), 2017 (2)
63	C63	10	Yes, Clade11	MDR (9), pre-XDR (1)	Nong Khai, Bangkok, Samut Prakan, Phetchaburi	Northeastern (1), Central (2), Weastern (7)	Nong Khai (1), Bangkok (1), Samut Prakan (1), Phetchaburi (7)	Nongkhai Hospital (1), Charoenkrung Pracharak Hospital (1), Bangbo Hospital (1), Phrachomklao Hospital (7)	2014 (1), 2015 (2), 2016 (4), 2017 (3)
64	C64	2	Yes, Clade12	MDR (2)	Udon Thani, Bangkok	Northeastern (1), Central (1)	Udon Thani (1), Bangkok (1)	Udonthani Hospital (1), Public Health Center 28 (1)	2014 (1), 2017 (1)
65	C65	2	Yes, Clade12	MDR (2)	Si Sa Ket, Roi Et	Northeastern (2)	Si Sa Ket (1), Roi Et (1)	Sisaket Hospital (1), Roi-et Hospital (1)	2015 (1), 2017 (1)
66	C66	2	Yes, Clade12	MDR (2)	Chon Buri, Chanthaburi	Eastern (2)	Chon Buri (1), Chanthaburi (1)	Chonburi Hospital (1), Prapokklao Hospital (1)	2014 (1), 2016 (1)
67	C67	2	Yes, Clade12	MDR (2)	Chon Buri, Chiang Mai	Eastern (1), Northern (1)	Chon Buri (1), Chiang Mai (1)	Chonburi Hospital (1), Office of Disease Prevention & Control 1 Chiangmai (1)	2017 (2)
68	C68	2	Yes, Clade12	MDR (2)	Phitsanulok, Chon Buri	Central (1), Eastern (1)	Phitsanulok (1), Chon Buri (1)	Buddhachinaraj Hospital (1), Banglamung Hospital (1)	2014 (1), 2017 (1)
69	C69	2	Yes, Clade12	MDR (2)	Bangkok	Central (2)	Bangkok (2)	Taksin Hospital (1), Public Health Center 36 (1)	2016 (2)
70	C70	3	Yes, Clade12	MDR (1), XDR (2)	Kalasin, Ranong	Northeastern (1), Southern (2)	Kalasin (1), Ranong (2)	Khammuang Hospital (1), Ranong Hospital (2)	2014 (1), 2016 (2)
71	C71	8	Yes, Clade12	MDR (6), pre-XDR (2)	Ubon Ratchathani, Udon Thani, Bangkok, Chon Buri, Songkhla	Northeastern (2), Central (2), Eastern (3), Southern (1)	Ubon Ratchathani (1), Udon Thani (1), Bangkok (2), Chon Buri (2), Songkhla (1)	Somdetphrayuphrarat Detudom Hospital (1), Udonthani Hospital (1), Taksin Hospital (1), Nopparat Rajathanee Hospital (1), Chonburi Hospital (3), Hatyai Hospital (1)	2014 (2), 2015 (1), 2016 (2), 2017 (3)
72	C72	7	Yes, Clade12	pre-XDR (4), XDR (3)	Ubon Ratchathani, Mukdahan, Bangkok, Trat	Northeastern (4),Central (2), Eastern (1)	Ubon Ratchathani (3), Mukdahan (1), Bangkok (2), Trat (1)	Somdetphrayuphrarat Detudom Hospital (2), Warinchamrap Hospital (1), Mukdahan Hospital (1), Klang Hospital (1), Navamin Hospital 9 (1), Trat Hospital (1)	2014 (2), 2015 (1), 2016 (3), 2017 (1)
73	C73	2	Yes, Clade12	pre-XDR (1), XDR (1)	Bangkok	Central (2)	Bangkok (2)	Devision of Tuberculosis (1), Chulalongkorn Hospital (1)	2014 (1), 2017 (1)
74	C74	2	Yes, Clade12	MDR (2)	Bangkok, Sing Buri	Central (2)	Bangkok (1), Sing Buri (1)	Taksin Hospital (1), Singburi Hospital (1)	2015 (1), 2017 (1)
75	C75	2	Yes, Clade12	MDR (1), pre-XDR (1)	Ubon Ratchathani, Maha Sarakham	Northeastern (2)	Ubon Ratchathani (1), Maha Sarakham (1)	Fort sunpasitthiprasong Hospital (1), Nadun Hospital (1)	2016 (2)
76	C76	2	Yes, Clade12	MDR (1), pre-XDR (1)	Chon Buri	Eastern (2)	Chon Buri (2)	Chonburi Hospital (1), Banglamung Hospital (1)	2014 (2)
77	C77	3	Yes, Clade12	MDR (3)	Bangkok	Central (3)	Bangkok (3)	Devision of Tuberculosis (1), Public Health Center 30 (1), Public Health Center 40 (1)	2014 (1), 2015 (2)
78	C78	4	Yes, Clade12	MDR (4)	Chaiyaphum, Chon Buri, Chachoengsao	Northeastern (1), Eastern (3)	Chaiyaphum (1), Chon Buri (2), Chachoengsao (1)	Kaengkhro Hospital (1), Chonburi Hospital (2), Buddhasothorn Hospital (1)	2017 (4)
79	C79	2	Yes, Clade12	MDR (2)	Chon Buri, Chiang Mai	Eastern (1), Northeastern (1)	Chon Buri (1), Chiang Mai (1)	Phanatnikhom Hospital (1), Office of Disease Prevention & Control 1 Chiangmai (1)	2015 (1), 2017 (1)
80	C80	4	Yes, Clade12	MDR (4)	Bangkok	Central (4)	Bangkok (4)	Devision of Tuberculosis (1), Public Health Center 23 (1), Public Health Center 29 (1), Public Health Center 48 (1)	2015 (1), 2017 (3)
81	C81	2	Yes, Clade13	MDR (2)	Samut Sakhon, Kanchanaburi	Central (1), Western (1)	Samut Sakhon (1), Kanchanaburi (1)	Samutsakhon Hospital (1), Makarak Hospital (1)	2017 (2)
82	C82	2	Yes, Clade13	pre-XDR (2)	Suphan Buri, Kanchanaburi	Central (1), Westerun (1)	Suphan Buri (1), Kanchanaburi (1)	Uthong Hospital (1), Makarak Hospital (1)	2016 (1), 2017 (1)
83	C83	3	Yes, Clade13	MDR (3)	Suphan Buri, Chanthaburi	Central (2), Eastern (1)	Suphan Buri (2), Chanthaburi (1)	Chaophrayayommarat Hospital (1), Uthong Hospital (1), Prapokklao Hospital (1)	2015 (1), 2016 (1), 2017 (1)
84	C84	2	Yes, Clade13	XDR (2)	Chon Buri	Eastern (2)	Chon Buri (2)	Chonburi Hospital (2)	2014 (1), 2016 (1)
85	C85	4	Yes, Clade13	MDR (4)	Kanchanaburi	Western (4)	Kanchanaburi (4)	Makarak Hospital (3), Paholpolpayuhasena Hospital (1)	2014 (1), 2015 (1), 2017 (2)
86	C86	3	Yes, Clade13	XDR (3)	Kanchanaburi	Western (3)	Kanchanaburi (3)	Makarak Hospital (2), Paholpolpayuhasena Hospital (1)	2014 (1), 2015 (1), 2017 (1)
87	C87	3	Yes, Clade13	MDR (3)	Kanchanaburi	Western (3)	Kanchanaburi (3)	Makarak Hospital (2), Paholpolpayuhasena Hospital (1)	2014 (2), 2017 (1)
88	C88	5	Yes, Clade13	MDR (5)	Samut Sakhon, Nakhon Pathom, Kanchanaburi	Central (3), Western (2)	Samut Sakhon (2), Nakhon Pathom (1), Kanchanaburi (2)	Banphaeo Hospital (2), Nakhonpathom Hospital (1), Makarak Hospital (1), Paholpolpayuhasena Hospital (1)	2014 (2), 2015 (1), 2016 (1), 2017 (1)
89	C89	34	Yes, Clade13	MDR (27), pre-XDR (7)	Bangkok, Suphan Buri, Samut Sakhon, Phitsanulok, Surat Thani, Kanchanaburi, Ratchaburi	Central (7), Southern (1), Western (26)	Bangkok (3), Suphan Buri (2), Samut Sakhon (1), Phitsanulok (1), Surat Thani (1), Kanchanaburi (25), Ratchaburi (1)	Rajavithi Hospital (1), Klang Hospital (2), Danchang Hospital (1), Somdetphrasangkharat 17 Hospital (1), Banphaeo Hospital (1), Buddhachinaraj Hospital (1), Suratthani Hospital (1), Makarak Hospital (15), Paholpolpayuhasena Hospital (7), Danmakhamtia Hospital (1), Saiyok Hospital (1), Somdetphrasangkharat 19 Hospital (1), Banpong Hospital (1)	2014 (7), 2015 (8), 2016 (4), 2017 (15)
*Drug resistant tuberculosis (DR-TB) types (multidrug-resistant (MDR), pre-extensively drug-resistant (pre-XDR) and extensively drug-resistant (XDR)) were based on phenotypic drug susceptibility testing.

## Sheet: Appendix 1 Table 7
Appendix 1 Table 7. SNP pairwise distances within clusters and among isolates between clusters
				No.	1	2	3	4	5	6	7	8	9	10	11	12	13	14	15	16	17	18	19	20	21	22	23	24	25	26	27	28	29	30	31	32	33	34	35	36	37	38	39	40	41	42	43	44	45
				Name of cluster	C1	C1	C2	C2	C2	C3	C3	C4	C4	C4	C5	C5	C5	C6	C6	C7	C7	C8	C8	C9	C9	C9	C10	C10	C10	C10	C10	C11	C11	C12	C12	C13	C13	C13	C14	C14	C15	C15	C16	C16	C16	C16	C16	NA	C17
				DR-TB based clusters	M1	M1	M2	M2	pre-XDR	M3	M3	M4	M4	M4	M5	M5	M5	M6	M6	MDR	pre-XDR	M7	M7	X1	X1	MDR	M8	M8	M8	XDR	pre-XDR	P1	P1	M9	M9	M10	M10	M10	M11	M11	M12	M12	P2	P2	P2	M13	M13	M13	M14
				Clade	NA	NA	NA	NA	NA	NA	NA	NA	NA	NA	NA	NA	NA	NA	NA	NA	NA	NA	NA	NA	NA	NA	Clade1	Clade1	Clade1	Clade1	Clade1	NA	NA	NA	NA	Clade2	Clade2	Clade2	Clade2	Clade2	Clade2	Clade2	Clade2	Clade2	Clade2	Clade2	Clade2	Clade2	Clade2
No.	Name of cluster	Phenotypic DR-TB based clusters	Clade	Isolate No.	M37195-57	M41960-59	M01070-60	M06973-59	M01286-59	M03203-60	M05479-59	M01322-57	M05708-59	M36687-57	M00527-60	M00528-60	M08328-58	M00027-57	M01218-59	M39181-57	M40949-58	M01073-59	M07136-58	M02409-60	M05076-58	M00434-59	M06160-57	M06162-57	M08887-58	M01758-60	M04292-59	M00245-59	M01492-59	M39624-57	M39976-58	M00802-59	M02781-60	M04562-60	M01030-60	M02574-60	M00955-57	M04162-59	M00809-60	M02250-57	M03785-59	M00956-59	M02124-57	M01878-57	M02715-60
1	C1	M1	NA	M37195-57	0	3	1679	1674	1680	1701	1702	1690	1690	1693	1726	1727	1723	1715	1714	1736	1739	1721	1720	1723	1719	1720	1750	1749	1749	1750	1752	1707	1707	1724	1728	1700	1702	1703	1708	1700	1700	1699	1706	1706	1705	1703	1705	1710	1707
2	C1	M1	NA	M41960-59	3	0	1680	1675	1681	1702	1703	1691	1691	1694	1727	1728	1724	1716	1715	1737	1740	1722	1721	1724	1720	1721	1751	1750	1750	1751	1753	1708	1708	1725	1729	1701	1703	1704	1709	1701	1701	1700	1707	1707	1706	1704	1706	1711	1708
3	C2	M2	NA	M01070-60	1679	1680	0	7	9	300	301	705	705	708	742	743	739	731	730	1060	1063	1045	1044	1047	1042	1043	1074	1073	1073	1074	1074	1031	1031	1045	1049	1021	1023	1024	1029	1021	1021	1020	1025	1027	1026	1024	1026	1031	1028
4	C2	M2	NA	M06973-59	1674	1675	7	0	10	295	296	700	700	703	737	738	734	726	725	1055	1058	1040	1039	1042	1037	1038	1069	1068	1068	1069	1069	1026	1026	1040	1044	1016	1018	1019	1024	1016	1016	1015	1020	1022	1021	1019	1021	1026	1023
5	C2	pre-XDR	NA	M01286-59	1680	1681	9	10	0	301	302	706	706	709	743	744	740	732	731	1061	1062	1046	1045	1048	1043	1044	1075	1074	1074	1075	1075	1030	1030	1046	1050	1022	1024	1025	1030	1022	1022	1021	1026	1028	1027	1025	1027	1032	1029
6	C3	M3	NA	M03203-60	1701	1702	300	295	301	0	3	727	727	730	762	763	759	751	750	1084	1087	1069	1068	1071	1066	1067	1098	1097	1097	1098	1100	1051	1051	1067	1071	1043	1045	1046	1051	1043	1043	1042	1049	1049	1048	1046	1048	1053	1050
7	C3	M3	NA	M05479-59	1702	1703	301	296	302	3	0	728	728	731	763	764	760	752	751	1085	1088	1070	1069	1072	1067	1068	1099	1098	1098	1099	1101	1052	1052	1068	1072	1044	1046	1047	1052	1044	1044	1043	1050	1050	1049	1047	1049	1054	1051
8	C4	M4	NA	M01322-57	1690	1691	705	700	706	727	728	0	10	11	653	654	650	642	641	1074	1077	1058	1057	1061	1056	1057	1087	1086	1086	1087	1089	1043	1043	1059	1063	1035	1037	1038	1043	1035	1035	1034	1039	1039	1038	1036	1038	1043	1042
9	C4	M4	NA	M05708-59	1690	1691	705	700	706	727	728	10	0	11	653	654	650	642	641	1074	1077	1060	1059	1061	1056	1057	1087	1086	1086	1087	1089	1043	1043	1059	1063	1035	1037	1038	1043	1035	1035	1034	1039	1039	1038	1036	1038	1043	1042
10	C4	M4	NA	M36687-57	1693	1694	708	703	709	730	731	11	11	0	656	657	653	645	644	1077	1080	1061	1060	1064	1059	1060	1090	1089	1089	1090	1092	1046	1046	1062	1066	1038	1040	1041	1046	1038	1038	1037	1042	1042	1041	1039	1041	1046	1045
11	C5	M5	NA	M00527-60	1726	1727	742	737	743	762	763	653	653	656	0	1	3	31	30	1108	1111	1094	1093	1095	1090	1091	1122	1121	1121	1122	1124	1081	1081	1095	1099	1071	1073	1074	1079	1071	1071	1070	1077	1077	1076	1074	1076	1081	1078
12	C5	M5	NA	M00528-60	1727	1728	743	738	744	763	764	654	654	657	1	0	4	32	31	1109	1112	1095	1094	1096	1091	1092	1123	1122	1122	1123	1125	1082	1082	1096	1100	1072	1074	1075	1080	1072	1072	1071	1078	1078	1077	1075	1077	1082	1079
13	C5	M5	NA	M08328-58	1723	1724	739	734	740	759	760	650	650	653	3	4	0	28	27	1105	1108	1091	1090	1092	1087	1088	1119	1118	1118	1119	1121	1078	1078	1092	1096	1068	1070	1071	1076	1068	1068	1067	1074	1074	1073	1071	1073	1078	1075
14	C6	M6	NA	M00027-57	1715	1716	731	726	732	751	752	642	642	645	31	32	28	0	11	1097	1100	1083	1082	1084	1079	1080	1111	1110	1110	1111	1113	1070	1070	1084	1088	1060	1062	1063	1068	1060	1060	1059	1066	1066	1065	1063	1065	1070	1067
15	C6	M6	NA	M01218-59	1714	1715	730	725	731	750	751	641	641	644	30	31	27	11	0	1096	1099	1082	1081	1083	1078	1079	1110	1109	1109	1110	1112	1069	1069	1083	1087	1059	1061	1062	1067	1059	1059	1058	1065	1065	1064	1062	1064	1069	1066
16	C7	MDR	NA	M39181-57	1736	1737	1060	1055	1061	1084	1085	1074	1074	1077	1108	1109	1105	1097	1096	0	3	325	324	326	321	322	353	352	352	353	355	750	750	765	769	741	743	744	749	741	741	740	747	747	746	744	746	751	748
17	C7	pre-XDR	NA	M40949-58	1739	1740	1063	1058	1062	1087	1088	1077	1077	1080	1111	1112	1108	1100	1099	3	0	326	327	329	324	325	356	355	355	354	356	751	751	768	772	744	746	747	752	744	744	743	750	750	749	747	749	754	751
18	C8	M7	NA	M01073-59	1721	1722	1045	1040	1046	1069	1070	1058	1060	1061	1094	1095	1091	1083	1082	325	326	0	1	217	212	213	244	243	243	242	244	736	736	751	755	727	729	730	735	727	727	726	733	733	732	730	732	737	734
19	C8	M7	NA	M07136-58	1720	1721	1044	1039	1045	1068	1069	1057	1059	1060	1093	1094	1090	1082	1081	324	327	1	0	216	211	212	243	242	242	243	245	735	735	750	754	726	728	729	734	726	726	725	732	732	731	729	731	736	733
20	C9	X1	NA	M02409-60	1723	1724	1047	1042	1048	1071	1072	1061	1061	1064	1095	1096	1092	1084	1083	326	329	217	216	0	7	8	205	204	204	205	207	737	737	752	756	728	730	731	736	728	728	727	734	734	733	731	733	738	735
21	C9	X1	NA	M05076-58	1719	1720	1042	1037	1043	1066	1067	1056	1056	1059	1090	1091	1087	1079	1078	321	324	212	211	7	0	3	200	199	199	200	202	732	732	747	751	723	725	726	731	723	723	722	729	729	728	726	728	733	730
22	C9	MDR	NA	M00434-59	1720	1721	1043	1038	1044	1067	1068	1057	1057	1060	1091	1092	1088	1080	1079	322	325	213	212	8	3	0	201	200	200	201	203	733	733	748	752	724	726	727	732	724	724	723	730	730	729	727	729	734	731
23	C10	M8	Clade1	M06160-57	1750	1751	1074	1069	1075	1098	1099	1087	1087	1090	1122	1123	1119	1111	1110	353	356	244	243	205	200	201	0	1	1	2	4	764	764	779	783	755	757	758	763	755	755	754	761	761	760	758	760	765	762
24	C10	M8	Clade1	M06162-57	1749	1750	1073	1068	1074	1097	1098	1086	1086	1089	1121	1122	1118	1110	1109	352	355	243	242	204	199	200	1	0	0	1	3	763	763	778	782	754	756	757	762	754	754	753	760	760	759	757	759	764	761
25	C10	M8	Clade1	M08887-58	1749	1750	1073	1068	1074	1097	1098	1086	1086	1089	1121	1122	1118	1110	1109	352	355	243	242	204	199	200	1	0	0	1	3	763	763	778	782	754	756	757	762	754	754	753	760	760	759	757	759	764	761
26	C10	XDR	Clade1	M01758-60	1750	1751	1074	1069	1075	1098	1099	1087	1087	1090	1122	1123	1119	1111	1110	353	354	242	243	205	200	201	2	1	1	0	2	764	764	779	783	755	757	758	763	755	755	754	761	761	760	758	760	765	762
27	C10	pre-XDR	Clade1	M04292-59	1752	1753	1074	1069	1075	1100	1101	1089	1089	1092	1124	1125	1121	1113	1112	355	356	244	245	207	202	203	4	3	3	2	0	766	766	781	785	757	759	760	765	757	757	756	761	763	762	760	762	767	764
28	C11	P1	NA	M00245-59	1707	1708	1031	1026	1030	1051	1052	1043	1043	1046	1081	1082	1078	1070	1069	750	751	736	735	737	732	733	764	763	763	764	766	0	0	482	486	458	460	461	466	458	458	459	464	464	463	461	463	468	465
29	C11	P1	NA	M01492-59	1707	1708	1031	1026	1030	1051	1052	1043	1043	1046	1081	1082	1078	1070	1069	750	751	736	735	737	732	733	764	763	763	764	766	0	0	482	486	458	460	461	466	458	458	459	464	464	463	461	463	468	465
30	C12	M9	NA	M39624-57	1724	1725	1045	1040	1046	1067	1068	1059	1059	1062	1095	1096	1092	1084	1083	765	768	751	750	752	747	748	779	778	778	779	781	482	482	0	4	330	332	333	338	330	330	331	336	336	335	333	335	340	337
31	C12	M9	NA	M39976-58	1728	1729	1049	1044	1050	1071	1072	1063	1063	1066	1099	1100	1096	1088	1087	769	772	755	754	756	751	752	783	782	782	783	785	486	486	4	0	334	336	337	342	334	334	335	340	340	339	337	339	344	341
32	C13	M10	Clade2	M00802-59	1700	1701	1021	1016	1022	1043	1044	1035	1035	1038	1071	1072	1068	1060	1059	741	744	727	726	728	723	724	755	754	754	755	757	458	458	330	334	0	2	3	16	8	8	9	14	14	13	11	13	18	15
33	C13	M10	Clade2	M02781-60	1702	1703	1023	1018	1024	1045	1046	1037	1037	1040	1073	1074	1070	1062	1061	743	746	729	728	730	725	726	757	756	756	757	759	460	460	332	336	2	0	3	16	10	8	9	14	16	13	11	13	20	17
34	C13	M10	Clade2	M04562-60	1703	1704	1024	1019	1025	1046	1047	1038	1038	1041	1074	1075	1071	1063	1062	744	747	730	729	731	726	727	758	757	757	758	760	461	461	333	337	3	3	0	17	11	9	10	15	17	14	12	14	21	18
35	C14	M11	Clade2	M01030-60	1708	1709	1029	1024	1030	1051	1052	1043	1043	1046	1079	1080	1076	1068	1067	749	752	735	734	736	731	732	763	762	762	763	765	466	466	338	342	16	16	17	0	8	14	15	20	22	19	17	19	26	23
36	C14	M11	Clade2	M02574-60	1700	1701	1021	1016	1022	1043	1044	1035	1035	1038	1071	1072	1068	1060	1059	741	744	727	726	728	723	724	755	754	754	755	757	458	458	330	334	8	10	11	8	0	8	9	14	14	13	11	13	18	15
37	C15	M12	Clade2	M00955-57	1700	1701	1021	1016	1022	1043	1044	1035	1035	1038	1071	1072	1068	1060	1059	741	744	727	726	728	723	724	755	754	754	755	757	458	458	330	334	8	8	9	14	8	0	3	12	14	11	9	11	18	15
38	C15	M12	Clade2	M04162-59	1699	1700	1020	1015	1021	1042	1043	1034	1034	1037	1070	1071	1067	1059	1058	740	743	726	725	727	722	723	754	753	753	754	756	459	459	331	335	9	9	10	15	9	3	0	13	15	12	10	12	19	16
39	C16	P2	Clade2	M00809-60	1706	1707	1025	1020	1026	1049	1050	1039	1039	1042	1077	1078	1074	1066	1065	747	750	733	732	734	729	730	761	760	760	761	761	464	464	336	340	14	14	15	20	14	12	13	0	8	5	5	5	12	21
40	C16	P2	Clade2	M02250-57	1706	1707	1027	1022	1028	1049	1050	1039	1039	1042	1077	1078	1074	1066	1065	747	750	733	732	734	729	730	761	760	760	761	763	464	464	336	340	14	16	17	22	14	14	15	8	0	5	7	3	6	21
41	C16	P2	Clade2	M03785-59	1705	1706	1026	1021	1027	1048	1049	1038	1038	1041	1076	1077	1073	1065	1064	746	749	732	731	733	728	729	760	759	759	760	762	463	463	335	339	13	13	14	19	13	11	12	5	5	0	4	2	9	20
42	C16	M13	Clade2	M00956-59	1703	1704	1024	1019	1025	1046	1047	1036	1036	1039	1074	1075	1071	1063	1062	744	747	730	729	731	726	727	758	757	757	758	760	461	461	333	337	11	11	12	17	11	9	10	5	7	4	0	4	11	18
43	C16	M13	Clade2	M02124-57	1705	1706	1026	1021	1027	1048	1049	1038	1038	1041	1076	1077	1073	1065	1064	746	749	732	731	733	728	729	760	759	759	760	762	463	463	335	339	13	13	14	19	13	11	12	5	3	2	4	0	7	20
44	NA	M13	Clade2	M01878-57	1710	1711	1031	1026	1032	1053	1054	1043	1043	1046	1081	1082	1078	1070	1069	751	754	737	736	738	733	734	765	764	764	765	767	468	468	340	344	18	20	21	26	18	18	19	12	6	9	11	7	0	25
45	C17	M14	Clade2	M02715-60	1707	1708	1028	1023	1029	1050	1051	1042	1042	1045	1078	1079	1075	1067	1066	748	751	734	733	735	730	731	762	761	761	762	764	465	465	337	341	15	17	18	23	15	15	16	21	21	20	18	20	25	0
46	C17	M14	Clade2	M02821-59	1706	1707	1027	1022	1028	1049	1050	1041	1041	1044	1077	1078	1074	1066	1065	747	750	733	732	734	729	730	761	760	760	761	763	464	464	336	340	14	14	15	20	14	12	13	18	20	17	15	17	24	7
47	C18	M15	Clade2	M00913-59	1702	1703	1023	1018	1024	1043	1044	1037	1037	1040	1073	1074	1070	1062	1061	743	746	729	728	730	725	726	757	756	756	757	759	460	460	332	336	10	12	13	18	10	10	11	16	16	15	13	15	20	17
48	C18	M15	Clade2	M06839-58	1701	1702	1022	1017	1023	1044	1045	1036	1036	1039	1072	1073	1069	1061	1060	742	745	728	727	729	724	725	756	755	755	756	758	459	459	331	335	9	9	10	15	9	7	8	13	15	12	10	12	19	16
49	C19	M16	Clade2	M00682-60	1700	1701	1021	1016	1022	1043	1044	1035	1035	1038	1071	1072	1068	1060	1059	741	744	727	726	728	723	724	755	754	754	755	757	458	458	330	334	8	8	9	14	8	6	7	12	14	11	9	11	18	15
50	C19	M16	Clade2	M02005-60	1704	1705	1025	1020	1026	1047	1048	1039	1039	1042	1075	1076	1072	1064	1063	745	748	731	730	732	727	728	759	758	758	759	761	462	462	334	338	12	12	13	18	12	10	11	16	18	15	13	15	22	19
51	C19	M16	Clade2	M03187-60	1707	1708	1028	1023	1029	1050	1051	1042	1042	1045	1078	1079	1075	1067	1066	748	751	734	733	735	730	731	762	761	761	762	764	465	465	337	341	15	15	16	21	15	13	14	19	21	18	16	18	25	22
52	C19	M16	Clade2	M03432-59	1708	1709	1027	1022	1028	1049	1050	1041	1041	1044	1077	1078	1074	1066	1065	749	752	735	734	736	731	732	763	762	762	763	765	466	466	338	342	16	16	17	22	16	14	15	20	22	19	17	19	26	23
53	C20	X2	NA	M04967-58	1773	1774	1091	1086	1092	1116	1117	1108	1108	1111	1144	1145	1141	1133	1132	813	816	799	798	800	795	796	827	825	825	827	826	530	530	403	407	343	345	346	351	343	343	344	347	349	348	346	348	353	350
54	C20	X2	NA	M06565-59	1773	1774	1091	1086	1092	1116	1117	1108	1108	1111	1144	1145	1141	1133	1132	813	816	799	798	800	795	796	827	825	825	827	826	530	530	403	407	343	345	346	351	343	343	344	347	349	348	346	348	353	350
55	C21	pre-XDR	NA	M01220-59	1766	1767	1085	1080	1086	1109	1110	1097	1097	1100	1135	1136	1132	1124	1123	807	810	793	792	794	789	790	821	820	820	821	821	524	524	396	400	336	338	339	344	336	336	337	340	342	341	339	341	346	343
56	C21	MDR	NA	M80064-58	1768	1769	1087	1082	1088	1111	1112	1099	1099	1102	1137	1138	1134	1126	1125	809	812	795	794	796	791	792	823	822	822	823	823	526	526	398	402	338	340	341	346	338	338	339	342	344	343	341	343	348	345
57	C22	M17	NA	M00831-60	1748	1749	1069	1064	1070	1093	1094	1085	1085	1088	1121	1122	1118	1110	1109	791	794	777	776	778	773	774	805	804	804	805	805	508	508	380	384	320	322	323	328	320	320	321	324	326	325	323	325	330	327
58	C22	M17	NA	M01673-59	1748	1749	1069	1064	1070	1093	1094	1085	1085	1088	1121	1122	1118	1110	1109	791	794	777	776	778	773	774	805	804	804	805	805	508	508	380	384	320	322	323	328	320	320	321	324	326	325	323	325	330	327
59	C23	X3	Clade3	M01470-60	1760	1761	1081	1076	1082	1103	1104	1095	1095	1098	1131	1132	1128	1120	1119	799	802	787	786	788	783	784	815	814	814	815	817	518	518	390	394	330	332	333	338	330	330	331	336	336	335	333	335	340	337
60	C23	X3	Clade3	M05863-58	1761	1762	1082	1077	1083	1104	1105	1096	1096	1099	1132	1133	1129	1121	1120	802	805	788	787	789	784	785	816	815	815	816	818	519	519	391	395	331	333	334	339	331	331	332	337	337	336	334	336	341	338
61	C24	M18	Clade3	M00531-59	1759	1760	1080	1075	1081	1102	1103	1094	1094	1097	1130	1131	1127	1119	1118	800	803	786	785	787	782	783	814	813	813	814	816	517	517	389	393	329	331	332	337	329	329	330	335	335	334	332	334	339	336
62	C24	M18	Clade3	M04295-57	1764	1765	1083	1078	1084	1105	1106	1097	1097	1100	1133	1134	1130	1122	1121	805	808	791	790	792	787	788	819	818	818	819	821	522	522	394	398	334	336	337	342	334	334	335	340	340	339	337	339	344	341
63	C25	M19	Clade3	M00163-59	1751	1752	1072	1067	1073	1094	1095	1086	1086	1089	1122	1123	1119	1111	1110	792	795	778	777	779	774	775	806	805	805	806	808	509	509	381	385	321	323	324	329	321	321	322	327	327	326	324	326	331	328
64	C25	M19	Clade3	M00691-60	1754	1755	1075	1070	1076	1097	1098	1089	1089	1092	1125	1126	1122	1114	1113	795	798	781	780	782	777	778	809	808	808	809	811	512	512	384	388	324	326	327	332	324	324	325	330	330	329	327	329	334	331
65	C26	M20	NA	M02844-59	1754	1755	1073	1068	1074	1097	1098	1089	1089	1092	1122	1123	1119	1111	1110	796	799	781	780	783	778	779	810	809	809	810	810	513	513	385	389	325	327	328	333	325	325	326	329	331	330	328	330	335	332
66	C26	M20	NA	M03979-57	1751	1752	1070	1065	1071	1094	1095	1086	1086	1089	1122	1123	1119	1111	1110	793	796	778	777	780	775	776	807	806	806	807	807	510	510	382	386	322	324	325	330	322	322	323	326	328	327	325	327	332	329
67	C27	M21	NA	M03996-57	1751	1752	1073	1068	1074	1095	1096	1087	1087	1090	1121	1122	1118	1110	1109	794	797	780	779	781	776	777	808	807	807	808	810	511	511	383	387	323	325	326	331	323	323	324	329	329	328	326	328	333	330
68	C27	M21	NA	M09356-58	1751	1752	1073	1068	1074	1095	1096	1087	1087	1090	1121	1122	1118	1110	1109	794	797	780	779	781	776	777	808	807	807	808	810	511	511	383	387	323	325	326	331	323	323	324	329	329	328	326	328	333	330
69	C28	M22	Clade4	M01211-59	1765	1766	1086	1081	1087	1108	1109	1100	1100	1103	1136	1137	1133	1125	1124	806	809	792	791	793	788	789	820	819	819	820	822	523	523	395	399	335	337	338	343	335	335	336	341	341	340	338	340	345	342
70	C28	M22	Clade4	M01216-59	1767	1768	1088	1083	1089	1110	1111	1102	1102	1105	1138	1139	1135	1127	1126	808	811	794	793	795	790	791	822	821	821	822	824	525	525	397	401	337	339	340	345	337	337	338	343	343	342	340	342	347	344
71	C28	M22	Clade4	M03404-60	1768	1769	1089	1084	1090	1111	1112	1103	1103	1106	1139	1140	1136	1128	1127	809	812	795	794	796	791	792	823	822	822	823	825	526	526	398	402	338	340	341	346	338	338	339	344	344	343	341	343	348	345
72	C29	M23	NA	M00525-60	1782	1783	1106	1101	1107	1128	1129	1116	1116	1119	1154	1155	1151	1143	1142	826	829	812	811	813	808	809	840	839	839	840	842	543	543	413	417	355	357	358	363	355	355	356	361	361	360	358	360	365	362
73	C29	M23	NA	M01400-57	1777	1778	1101	1096	1102	1123	1124	1111	1111	1114	1149	1150	1146	1138	1137	821	824	807	806	808	803	804	835	834	834	835	837	538	538	408	412	350	352	353	358	350	350	351	356	356	355	353	355	360	357
74	C29	M23	NA	M01980-60	1779	1780	1103	1098	1104	1125	1126	1113	1113	1116	1151	1152	1148	1140	1139	823	826	809	808	810	805	806	837	836	836	837	839	540	540	410	414	352	354	355	360	352	352	353	358	358	357	355	357	362	359
75	C29	M23	NA	M08964-58	1777	1778	1101	1096	1102	1123	1124	1111	1111	1114	1149	1150	1146	1138	1137	821	824	807	806	808	803	804	835	834	834	835	837	538	538	408	412	350	352	353	358	350	350	351	356	356	355	353	355	360	357
76	C30	M24	NA	M39954-58	1777	1778	1098	1093	1099	1122	1123	1114	1114	1117	1150	1151	1147	1139	1138	819	822	805	804	806	801	802	833	832	832	833	833	537	537	409	413	349	351	352	357	349	349	350	353	355	354	352	354	359	356
77	C30	M24	NA	M40112-58	1777	1778	1098	1093	1099	1122	1123	1114	1114	1117	1150	1151	1147	1139	1138	819	822	805	804	806	801	802	833	832	832	833	833	537	537	409	413	349	351	352	357	349	349	350	353	355	354	352	354	359	356
78	C30	M24	NA	M40327-58	1777	1778	1098	1093	1099	1122	1123	1114	1114	1117	1150	1151	1147	1139	1138	819	822	805	804	806	801	802	833	832	832	833	833	537	537	409	413	349	351	352	357	349	349	350	353	355	354	352	354	359	356
79	C31	M25	Clade5	M01896-60	1751	1752	1068	1063	1069	1094	1095	1086	1086	1089	1122	1123	1119	1111	1110	792	795	778	777	779	774	775	806	805	805	806	806	509	509	381	385	321	323	324	329	321	321	322	325	327	326	324	326	331	328
80	C31	M25	Clade5	M02106-60	1753	1754	1070	1065	1071	1096	1097	1088	1088	1091	1124	1125	1121	1113	1112	794	797	780	779	781	776	777	808	807	807	808	808	511	511	383	387	323	325	326	331	323	323	324	327	329	328	326	328	333	330
81	C31	M25	Clade5	M02371-57	1752	1753	1069	1064	1070	1095	1096	1087	1087	1090	1123	1124	1120	1112	1111	793	796	779	778	780	775	776	807	806	806	807	807	510	510	382	386	322	324	325	330	322	322	323	326	328	327	325	327	332	329
82	C32	X4	NA	M04664-57	1763	1764	1082	1077	1083	1106	1107	1098	1098	1101	1134	1135	1131	1123	1122	804	807	790	789	791	786	787	818	817	817	818	818	521	521	393	397	333	335	336	341	333	333	334	337	339	338	336	338	343	340
83	C32	X4	NA	M04702-57	1762	1763	1081	1076	1082	1105	1106	1097	1097	1100	1133	1134	1130	1122	1121	803	806	789	788	790	785	786	817	816	816	817	817	520	520	392	396	332	334	335	340	332	332	333	336	338	337	335	337	342	339
84	C33	M26	NA	M02882-59	1755	1756	1075	1070	1076	1099	1100	1091	1091	1094	1127	1128	1124	1116	1115	797	800	783	782	784	779	780	810	809	809	810	810	514	514	386	390	326	328	329	334	326	326	327	330	332	331	329	331	336	333
85	C33	M26	NA	M02883-59	1755	1756	1075	1070	1076	1099	1100	1091	1091	1094	1127	1128	1124	1116	1115	797	800	783	782	784	779	780	810	809	809	810	810	514	514	386	390	326	328	329	334	326	326	327	330	332	331	329	331	336	333
86	C34	M27	NA	M02827-59	1757	1758	1076	1071	1077	1100	1101	1092	1092	1095	1128	1129	1125	1117	1116	798	801	784	783	785	780	781	812	811	811	812	812	515	515	387	391	327	329	330	335	327	327	328	331	333	332	330	332	337	334
87	C34	M27	NA	M05088-58	1759	1760	1078	1073	1079	1102	1103	1094	1094	1097	1130	1131	1127	1119	1118	800	803	786	785	787	782	783	814	813	813	814	814	517	517	389	393	329	331	332	337	329	329	330	333	335	334	332	334	339	336
88	C35	X5	Clade6	M01428-60	1760	1761	1079	1074	1080	1103	1104	1095	1095	1098	1131	1132	1128	1120	1119	801	804	787	786	788	783	784	815	814	814	815	815	518	518	390	394	330	332	333	338	330	330	331	334	336	335	333	335	340	337
89	C35	X5	Clade6	M05140-57	1761	1762	1078	1073	1077	1102	1103	1094	1094	1097	1130	1131	1127	1119	1118	802	803	788	787	789	784	785	816	815	815	816	816	517	517	391	395	331	333	334	339	331	331	332	335	337	336	334	336	341	338
90	C36	M28	Clade6	M01228-59	1761	1762	1080	1075	1081	1104	1105	1096	1096	1099	1132	1133	1129	1121	1120	802	805	788	787	789	784	785	816	815	815	816	816	519	519	391	395	331	333	334	339	331	331	332	335	337	336	334	336	341	338
91	C36	M28	Clade6	M02310-57	1758	1759	1077	1072	1078	1101	1102	1093	1093	1096	1129	1130	1126	1118	1117	799	802	785	784	786	781	782	813	812	812	813	813	516	516	388	392	328	330	331	336	328	328	329	332	334	333	331	333	338	335
92	C36	M28	Clade6	M05177-58	1763	1764	1082	1077	1083	1106	1107	1098	1098	1101	1134	1135	1131	1123	1122	804	807	790	789	791	786	787	818	817	817	818	818	521	521	393	397	333	335	336	341	333	333	334	337	339	338	336	338	343	340
93	C36	M28	Clade6	M06582-58	1759	1760	1078	1073	1079	1102	1103	1094	1094	1097	1130	1131	1127	1119	1118	800	803	786	785	787	782	783	814	813	813	814	814	517	517	389	393	329	331	332	337	329	329	330	333	335	334	332	334	339	336
94	C36	pre-XDR	Clade6	M02104-60	1761	1762	1080	1075	1081	1104	1105	1096	1096	1099	1132	1133	1129	1121	1120	802	805	788	787	789	784	785	816	815	815	816	816	519	519	391	395	331	333	334	339	331	331	332	335	337	336	334	336	341	338
95	C37	P3	NA	M07013-58	1744	1743	1066	1061	1067	1088	1089	1080	1080	1083	1116	1117	1113	1105	1104	786	789	772	771	773	768	769	800	799	799	800	802	502	502	375	379	315	317	318	323	315	315	316	321	321	320	318	320	325	322
96	C37	P3	NA	M40579-58	1744	1743	1066	1061	1067	1088	1089	1080	1080	1083	1116	1117	1113	1105	1104	786	789	772	771	773	768	769	800	799	799	800	802	502	502	375	379	315	317	318	323	315	315	316	321	321	320	318	320	325	322
97	C37	MDR	NA	M38866-57	1742	1743	1064	1059	1065	1086	1087	1078	1078	1081	1114	1115	1111	1103	1102	784	787	770	769	771	766	767	798	797	797	798	800	500	500	373	377	313	315	316	321	313	313	314	319	319	318	316	318	323	320
98	C38	M29	Clade7	M00914-59	1761	1760	1083	1078	1084	1105	1106	1097	1097	1100	1133	1134	1130	1122	1121	803	806	789	788	790	785	786	817	816	816	817	819	520	520	392	396	332	334	335	340	332	332	333	338	338	337	335	337	342	339
99	C38	M29	Clade7	M42070-59	1761	1760	1083	1078	1084	1105	1106	1097	1097	1100	1133	1134	1130	1122	1121	803	806	789	788	790	785	786	817	816	816	817	819	520	520	392	396	332	334	335	340	332	332	333	338	338	337	335	337	342	339
100	C39	M30	Clade7	M01764-60	1765	1766	1087	1082	1088	1109	1110	1101	1101	1104	1131	1132	1128	1120	1119	807	810	793	792	794	789	790	821	820	820	821	823	524	524	396	400	336	338	339	344	336	336	337	342	342	341	339	341	346	343
101	C39	M30	Clade7	M03266-57	1766	1767	1088	1083	1089	1110	1111	1102	1102	1105	1132	1133	1129	1121	1120	808	811	794	793	795	790	791	822	821	821	822	824	525	525	397	401	337	339	340	345	337	337	338	343	343	342	340	342	347	344
102	C39	M30	Clade7	M05470-59	1763	1764	1085	1080	1086	1107	1108	1099	1099	1102	1129	1130	1126	1118	1117	805	808	791	790	792	787	788	819	818	818	819	821	522	522	394	398	334	336	337	342	334	334	335	340	340	339	337	339	344	341
103	C40	MDR	Clade7	M00755-59	1761	1762	1083	1078	1084	1105	1106	1097	1097	1100	1133	1134	1130	1122	1121	803	806	789	788	790	785	786	817	816	816	817	819	520	520	392	396	332	334	335	340	332	332	333	338	338	337	335	337	342	339
104	C40	pre-XDR	Clade7	M02257-57	1767	1768	1089	1084	1090	1111	1112	1103	1103	1106	1139	1140	1136	1128	1127	809	812	795	794	796	791	792	823	822	822	823	825	526	526	398	402	338	340	341	346	338	338	339	344	344	343	341	343	348	345
105	C41	M31	Clade7	M02288-57	1760	1761	1082	1077	1083	1104	1105	1096	1096	1099	1132	1133	1129	1121	1120	802	805	788	787	789	784	785	816	815	815	816	818	519	519	391	395	331	333	334	339	331	331	332	337	337	336	334	336	341	338
106	C41	M31	Clade7	M08363-58	1759	1760	1081	1076	1082	1103	1104	1095	1095	1098	1131	1132	1128	1120	1119	801	804	787	786	788	783	784	815	814	814	815	817	518	518	390	394	330	332	333	338	330	330	331	336	336	335	333	335	340	337
107	C42	M32	Clade7	M01368-60	1763	1764	1085	1080	1086	1107	1108	1099	1099	1102	1135	1136	1132	1124	1123	805	808	791	790	792	787	788	819	818	818	819	821	522	522	394	398	334	336	337	342	334	334	335	340	340	339	337	339	344	341
108	C42	M32	Clade7	M05098-58	1763	1764	1085	1080	1086	1107	1108	1099	1099	1102	1135	1136	1132	1124	1123	805	808	791	790	792	787	788	819	818	818	819	821	522	522	394	398	334	336	337	342	334	334	335	340	340	339	337	339	344	341
109	C43	XDR	NA	M00911-60	1759	1760	1083	1078	1084	1107	1108	1097	1097	1100	1133	1134	1130	1122	1121	803	806	789	788	790	785	786	816	815	815	816	816	522	522	394	398	334	336	337	342	334	334	335	338	340	339	337	339	344	341
110	C43	pre-XDR	NA	M01374-59	1759	1760	1083	1078	1084	1107	1108	1097	1097	1100	1133	1134	1130	1122	1121	803	806	789	788	790	785	786	816	815	815	816	816	522	522	394	398	334	336	337	342	334	334	335	338	340	339	337	339	344	341
111	C44	M33	NA	M06765-58	1750	1751	1076	1071	1077	1098	1099	1088	1088	1091	1124	1125	1121	1113	1112	794	797	780	779	781	776	777	807	806	806	807	809	513	513	385	389	325	327	328	333	325	325	326	331	331	330	328	330	335	332
112	C44	M33	NA	M08535-58	1754	1755	1080	1075	1081	1102	1103	1092	1092	1095	1128	1129	1125	1117	1116	798	801	784	783	785	780	781	811	810	810	811	813	517	517	389	393	329	331	332	337	329	329	330	335	335	334	332	334	339	336
113	C45	M34	NA	M02115-57	1749	1750	1068	1063	1069	1092	1093	1084	1084	1087	1120	1121	1117	1109	1108	790	793	776	775	777	772	773	804	803	803	804	804	507	507	379	383	319	321	322	327	319	319	320	323	325	324	322	324	329	326
114	C45	M34	NA	M08370-58	1755	1756	1075	1070	1076	1099	1100	1091	1091	1094	1127	1128	1124	1116	1115	797	800	783	782	784	779	780	811	810	810	811	811	514	514	386	390	326	328	329	334	326	326	327	330	332	331	329	331	336	333
115	C46	X6	NA	M00053-59	1783	1784	1100	1095	1099	1124	1125	1116	1116	1119	1152	1153	1149	1141	1140	824	825	810	809	811	806	807	838	837	837	838	838	539	539	413	417	353	355	356	361	353	353	354	357	359	358	356	358	363	360
116	C46	X6	NA	M08006-58	1783	1784	1100	1095	1099	1124	1125	1116	1116	1119	1152	1153	1149	1141	1140	824	825	810	809	811	806	807	838	837	837	838	838	539	539	413	417	353	355	356	361	353	353	354	357	359	358	356	358	363	360
117	C47	P4	NA	M04073-57	1756	1757	1075	1070	1076	1099	1100	1091	1091	1094	1125	1126	1124	1116	1115	797	800	783	782	784	779	780	811	810	810	811	811	514	514	385	389	326	328	329	334	326	326	327	330	332	331	329	331	336	333
118	C47	P4	NA	M04971-57	1755	1756	1074	1069	1075	1098	1099	1090	1090	1093	1124	1125	1123	1115	1114	796	799	782	781	783	778	779	810	809	809	810	810	513	513	384	388	325	327	328	333	325	325	326	329	331	330	328	330	335	332
119	C48	M35	Clade8	M01761-60	1766	1767	1087	1082	1088	1109	1110	1101	1101	1104	1137	1138	1134	1126	1125	807	810	793	792	794	789	790	821	820	820	821	823	524	524	396	400	336	338	339	344	336	336	337	342	342	341	339	341	346	342
120	C48	M35	Clade8	M01893-60	1767	1768	1088	1083	1089	1110	1111	1102	1102	1105	1138	1139	1135	1127	1126	808	811	794	793	795	790	791	822	821	821	822	824	525	525	397	401	337	339	340	345	337	337	338	343	343	342	340	342	347	344
121	C48	M35	Clade8	M08139-58	1766	1767	1087	1082	1088	1109	1110	1101	1101	1104	1137	1138	1134	1126	1125	807	810	793	792	794	789	790	821	820	820	821	823	524	524	396	400	336	338	339	344	336	336	337	342	342	341	339	341	346	342
122	C48	M35	Clade8	M08612-58	1766	1767	1087	1082	1088	1109	1110	1101	1101	1104	1137	1138	1134	1126	1125	807	810	793	792	794	789	790	821	820	820	821	823	524	524	396	400	336	338	339	344	336	336	337	342	342	341	339	341	346	342
123	C48	M35	Clade8	M09929-58	1765	1766	1086	1081	1087	1108	1109	1100	1100	1103	1136	1137	1133	1125	1124	806	809	792	791	793	788	789	820	819	819	820	822	523	523	395	399	335	337	338	343	335	335	336	341	341	340	338	340	345	341
124	C49	M36	Clade8	M01394-57	1758	1759	1079	1074	1080	1101	1102	1093	1093	1096	1129	1130	1126	1118	1117	799	802	785	784	786	781	782	813	812	812	813	815	516	516	388	392	328	330	331	336	328	328	329	334	334	333	331	333	338	335
125	C49	M36	Clade8	M01749-57	1759	1760	1080	1075	1081	1102	1103	1094	1094	1097	1130	1131	1127	1119	1118	800	803	786	785	787	782	783	814	813	813	814	816	517	517	389	393	329	331	332	337	329	329	330	335	335	334	332	334	339	336
126	C49	M36	Clade8	M07111-58	1763	1764	1084	1079	1085	1106	1107	1098	1098	1101	1134	1135	1131	1123	1122	804	807	790	789	791	786	787	818	817	817	818	820	521	521	393	397	333	335	336	341	333	333	334	339	339	338	336	338	343	340
127	C50	M37	Clade8	M00660-59	1767	1768	1088	1083	1089	1110	1111	1102	1102	1105	1138	1139	1135	1127	1126	808	811	794	793	795	790	791	822	821	821	822	824	525	525	397	401	337	339	340	345	337	337	338	343	343	342	340	342	347	344
128	C50	M37	Clade8	M04299-57	1768	1769	1089	1084	1090	1111	1112	1103	1103	1106	1139	1140	1136	1128	1127	809	812	795	794	796	791	792	823	822	822	823	825	526	526	398	402	338	340	341	346	338	338	339	344	344	343	341	343	348	345
129	C50	M37	Clade8	M09925-58	1767	1768	1088	1083	1089	1110	1111	1102	1102	1105	1138	1139	1135	1127	1126	808	811	794	793	795	790	791	822	821	821	822	824	525	525	397	401	337	339	340	345	337	337	338	343	343	342	340	342	347	344
130	C51	M38	Clade8	M01269-59	1759	1760	1080	1075	1081	1102	1103	1094	1094	1097	1130	1131	1127	1119	1118	800	803	786	785	787	782	783	814	813	813	814	816	517	517	389	393	329	331	332	337	329	329	330	335	335	334	332	334	339	336
131	C51	M38	Clade8	M03990-57	1763	1764	1084	1079	1085	1106	1107	1098	1098	1101	1134	1135	1131	1123	1122	804	807	790	789	791	786	787	818	817	817	818	820	521	521	393	397	333	335	336	341	333	333	334	339	339	338	336	338	343	340
132	C52	M39	Clade9	M00110-57	1765	1766	1085	1080	1086	1109	1110	1101	1101	1104	1137	1138	1134	1126	1125	807	810	793	792	794	789	790	821	820	820	821	821	526	526	398	402	338	340	341	346	338	338	338	342	344	343	341	343	348	345
133	C52	M39	Clade9	M01581-60	1762	1763	1082	1077	1083	1106	1107	1098	1098	1101	1134	1135	1131	1123	1122	804	807	790	789	791	786	787	818	817	817	818	818	523	523	395	399	335	337	338	343	335	335	335	339	341	340	338	340	345	342
134	C53	M40	Clade9	M00642-57	1765	1766	1085	1080	1086	1109	1110	1101	1101	1104	1136	1137	1134	1126	1125	807	810	793	792	794	789	790	821	820	820	821	821	526	526	398	402	338	340	341	346	338	338	338	342	344	343	341	343	348	345
135	C53	M40	Clade9	M04950-59	1767	1768	1086	1081	1087	1110	1111	1102	1102	1105	1138	1139	1135	1127	1126	808	811	794	793	795	790	791	822	821	821	822	822	527	527	399	403	339	341	342	347	339	339	339	343	345	344	342	344	349	346
136	C54	MDR	Clade9	M00653-57	1775	1776	1095	1090	1096	1119	1120	1111	1111	1114	1147	1148	1144	1136	1135	817	820	803	802	804	799	800	831	830	830	831	831	536	536	408	412	348	350	351	356	348	348	348	352	354	353	351	353	358	355
137	C54	pre-XDR	Clade9	M00858-60	1773	1774	1093	1088	1094	1117	1118	1109	1109	1112	1145	1146	1142	1134	1133	815	818	801	800	802	797	798	829	828	828	829	829	534	534	406	410	346	348	349	354	346	346	346	350	352	351	349	351	356	353
138	C55	M41	NA	M03171-60	1761	1762	1084	1079	1085	1106	1107	1096	1096	1099	1132	1133	1129	1121	1120	802	805	788	787	789	784	785	815	814	814	815	817	521	521	393	397	333	335	336	341	333	333	334	339	339	338	336	338	343	340
139	C55	M41	NA	M04543-57	1759	1760	1082	1077	1083	1104	1105	1094	1094	1097	1130	1131	1127	1119	1118	800	803	786	785	787	782	783	813	812	812	813	815	519	519	391	395	331	333	334	339	331	331	332	337	337	336	334	336	341	338
140	C56	M42	Clade10	M03051-60	1766	1767	1087	1082	1088	1111	1112	1101	1101	1104	1139	1140	1136	1128	1127	809	812	795	794	794	789	790	822	821	821	822	822	526	526	398	402	338	340	341	346	338	338	339	342	344	343	341	343	348	345
141	C56	M42	Clade10	M06023-58	1769	1770	1090	1085	1091	1114	1115	1104	1104	1107	1142	1143	1139	1131	1130	812	815	798	797	797	792	793	825	824	824	825	825	529	529	401	405	341	343	344	349	341	341	342	345	347	346	344	346	351	348
142	C57	M43	Clade10	M02102-60	1768	1769	1089	1084	1090	1113	1114	1103	1103	1106	1141	1142	1138	1130	1129	811	814	797	796	796	791	792	824	823	823	824	824	528	528	400	404	340	342	343	348	340	340	341	344	346	345	343	345	350	347
143	C57	M43	Clade10	M03295-57	1765	1766	1086	1081	1087	1110	1111	1100	1100	1103	1138	1139	1135	1127	1126	808	811	794	793	793	788	789	821	820	820	821	821	525	525	397	401	337	339	340	345	337	337	338	341	343	342	340	342	347	344
144	C57	M43	Clade10	M05859-57	1766	1767	1087	1082	1088	1111	1112	1101	1101	1104	1139	1140	1136	1128	1127	808	811	795	794	794	789	790	822	821	821	822	822	526	526	398	402	338	340	341	346	338	338	339	342	344	343	341	343	348	345
145	C57	M43	Clade10	M42539-59	1767	1768	1088	1083	1089	1112	1113	1102	1102	1105	1140	1141	1137	1129	1128	810	813	796	795	795	790	791	823	822	822	823	823	527	527	399	403	339	341	342	347	339	339	340	343	345	344	342	344	349	346
146	C58	pre-XDR	NA	M01032-60	1762	1763	1089	1084	1090	1111	1112	1101	1101	1104	1139	1140	1136	1128	1127	809	812	795	794	796	791	792	822	821	821	822	824	526	526	396	400	338	340	341	346	338	338	339	344	344	343	341	343	348	345
147	C58	MDR	NA	M02823-59	1764	1765	1091	1086	1092	1113	1114	1103	1103	1106	1141	1142	1138	1130	1129	811	814	797	796	798	793	794	824	823	823	824	826	528	528	398	402	340	342	343	348	340	340	341	346	346	345	343	345	350	347
148	C59	M44	Clade11	M01481-57	1773	1774	1090	1085	1091	1116	1117	1108	1108	1111	1144	1145	1141	1133	1132	814	817	800	799	801	796	797	826	825	825	826	826	531	531	403	407	343	345	346	351	343	343	344	347	349	348	346	348	353	350
149	C59	M44	Clade11	M01645-60	1777	1778	1094	1089	1095	1120	1121	1112	1112	1115	1148	1149	1145	1137	1136	818	821	804	803	805	800	801	830	829	829	830	830	535	535	407	411	347	349	350	355	347	347	348	351	353	352	350	352	357	354
150	C59	P5	Clade11	M00239-59	1773	1774	1090	1085	1091	1116	1117	1108	1108	1111	1144	1145	1141	1133	1132	814	817	800	799	801	796	797	826	825	825	826	826	531	531	403	407	343	345	346	351	343	343	344	347	349	348	346	348	353	350
151	C59	P5	Clade11	M03203-57	1775	1776	1092	1087	1093	1118	1119	1110	1110	1113	1146	1147	1143	1135	1134	816	819	802	801	803	798	799	828	827	827	828	828	533	533	405	409	345	347	348	353	345	345	346	349	351	350	348	350	355	352
152	C59	XDR	Clade11	M05377-59	1774	1775	1091	1086	1092	1117	1118	1109	1109	1112	1145	1146	1142	1134	1133	815	818	801	800	802	797	798	827	826	826	827	827	532	532	404	408	344	346	347	352	344	344	345	348	350	349	347	349	354	351
153	C60	M45	Clade11	M00912-60	1775	1776	1092	1087	1093	1118	1119	1110	1110	1113	1146	1147	1143	1135	1134	816	819	802	801	803	798	799	828	827	827	828	828	533	533	405	409	345	347	348	353	345	345	346	349	351	350	348	350	355	352
154	C60	M45	Clade11	M09565-58	1774	1775	1091	1086	1092	1117	1118	1109	1109	1112	1145	1146	1142	1134	1133	815	818	801	800	802	797	798	827	826	826	827	827	532	532	404	408	344	346	347	352	344	344	345	348	350	349	347	349	354	351
155	C60	pre-XDR	Clade11	M05065-59	1776	1777	1094	1089	1095	1120	1121	1112	1112	1115	1148	1149	1145	1137	1136	818	821	804	803	805	800	801	830	829	829	830	830	535	535	407	411	347	349	350	355	347	347	348	351	353	352	350	352	357	354
156	C61	M46	Clade11	M07903-58	1774	1775	1091	1086	1092	1117	1118	1109	1109	1112	1145	1146	1142	1134	1133	815	818	801	800	802	797	798	827	826	826	827	827	532	532	404	408	344	346	347	352	344	344	345	348	350	349	347	349	354	351
157	C61	M46	Clade11	M09633-58	1777	1778	1094	1089	1095	1120	1121	1112	1112	1115	1148	1149	1145	1137	1136	818	821	804	803	805	800	801	830	829	829	830	830	535	535	407	411	347	349	350	355	347	347	348	351	353	352	350	352	357	354
158	C61	M46	Clade11	M37378-57	1774	1775	1091	1086	1092	1117	1118	1109	1109	1112	1145	1146	1142	1134	1133	815	818	801	800	802	797	798	827	826	826	827	827	532	532	404	408	344	346	347	352	344	344	345	348	350	349	347	349	354	351
159	C61	M46	Clade11	M37947-57	1775	1776	1092	1087	1093	1118	1119	1110	1110	1113	1144	1145	1143	1135	1134	816	819	802	801	803	798	799	828	827	827	828	828	533	533	405	409	345	347	348	353	345	345	346	349	351	350	348	350	355	352
160	C62	M47	Clade11	M00092-60	1776	1777	1093	1088	1094	1119	1120	1111	1111	1114	1147	1148	1144	1136	1135	817	820	803	802	804	799	800	829	828	828	829	829	534	534	406	410	346	348	349	354	346	346	347	350	352	351	349	351	356	353
161	C62	M47	Clade11	M01151-60	1775	1776	1092	1087	1093	1118	1119	1110	1110	1113	1146	1147	1143	1135	1134	816	819	802	801	803	798	799	828	827	827	828	828	533	533	405	409	345	347	348	353	345	345	346	349	351	350	348	350	355	352
162	C62	M47	Clade11	M02455-58	1774	1775	1091	1086	1092	1117	1118	1109	1109	1112	1145	1146	1142	1134	1133	815	818	801	800	802	797	798	827	826	826	827	827	532	532	404	408	344	346	347	352	344	344	345	348	350	349	347	349	354	351
163	C62	M47	Clade11	M09928-58	1773	1774	1090	1085	1091	1116	1117	1108	1108	1111	1144	1145	1141	1133	1132	814	817	800	799	801	796	797	826	825	825	826	826	531	531	403	407	343	345	346	351	343	343	344	347	349	348	346	348	353	350
164	C63	M48	Clade11	M00433-59	1778	1779	1095	1090	1096	1121	1122	1113	1113	1116	1149	1150	1146	1138	1137	819	822	805	804	806	801	802	831	830	830	831	831	536	536	408	412	348	350	351	356	348	348	349	352	354	353	351	353	358	355
165	C63	M48	Clade11	M01156-59	1776	1777	1093	1088	1094	1119	1120	1111	1111	1114	1147	1148	1144	1136	1135	817	820	803	802	804	799	800	829	828	828	829	829	534	534	406	410	346	348	349	354	346	346	347	350	352	351	349	351	356	353
166	C63	M48	Clade11	M01425-60	1776	1777	1093	1088	1094	1119	1120	1111	1111	1114	1147	1148	1144	1136	1135	817	820	803	802	804	799	800	829	828	828	829	829	534	534	406	410	346	348	349	354	346	346	347	350	352	351	349	351	356	353
167	C63	M48	Clade11	M03159-60	1776	1777	1093	1088	1094	1119	1120	1111	1111	1114	1147	1148	1144	1136	1135	817	820	803	802	804	799	800	829	828	828	829	829	534	534	406	410	346	348	349	354	346	346	347	350	352	351	349	351	356	353
168	C63	M48	Clade11	M05369-58	1775	1776	1092	1087	1093	1118	1119	1110	1110	1113	1146	1147	1143	1135	1134	816	819	802	801	803	798	799	828	827	827	828	828	533	533	405	409	345	347	348	353	345	345	346	349	351	350	348	350	355	352
169	C63	M48	Clade11	M06918-59	1777	1778	1094	1089	1095	1120	1121	1112	1112	1115	1148	1149	1145	1137	1136	818	821	804	803	805	800	801	830	829	829	830	830	535	535	407	411	347	349	350	355	347	347	348	351	353	352	350	352	357	354
170	C63	M48	Clade11	M08965-58	1776	1777	1093	1088	1094	1119	1120	1111	1111	1114	1147	1148	1144	1136	1135	817	820	803	802	804	799	800	829	828	828	829	829	534	534	406	410	346	348	349	354	346	346	347	350	352	351	349	351	356	353
171	C63	M48	Clade11	M36881-57	1775	1776	1092	1087	1093	1118	1119	1110	1110	1113	1146	1147	1143	1135	1134	816	819	802	801	803	798	799	828	827	827	828	828	533	533	405	409	345	347	348	353	345	345	346	349	351	350	348	350	355	352
172	C63	M48	Clade11	M42084-59	1775	1776	1092	1087	1093	1118	1119	1110	1110	1113	1146	1147	1143	1135	1134	816	819	802	801	803	798	799	828	827	827	828	828	533	533	405	409	345	347	348	353	345	345	346	349	351	350	348	350	355	352
173	C63	pre-XDR	Clade11	M00816-60	1775	1776	1092	1087	1093	1118	1119	1110	1110	1113	1146	1147	1143	1135	1134	816	819	802	801	803	798	799	828	827	827	828	828	533	533	405	409	345	347	348	353	345	345	346	349	351	350	348	350	355	352
174	C64	M49	Clade12	M01352-60	1774	1775	1093	1088	1094	1117	1118	1109	1109	1112	1145	1146	1142	1134	1133	815	818	801	800	802	797	798	829	828	828	829	829	532	532	404	408	344	346	347	352	344	344	345	348	350	349	347	349	354	351
175	C64	M49	Clade12	M02130-57	1780	1781	1099	1094	1100	1123	1124	1115	1115	1118	1151	1152	1148	1140	1139	821	824	807	806	808	803	804	835	834	834	835	835	538	538	410	414	350	352	353	358	350	350	351	354	356	355	353	355	360	357
176	C65	M50	Clade12	M02000-60	1761	1762	1080	1075	1081	1104	1105	1096	1096	1099	1132	1133	1129	1121	1120	802	805	788	787	789	784	785	816	815	815	816	816	519	519	391	395	331	333	334	339	331	331	332	335	337	336	334	336	341	338
177	C65	M50	Clade12	M06778-58	1760	1761	1079	1074	1080	1103	1104	1095	1095	1098	1131	1132	1128	1120	1119	801	804	787	786	788	783	784	815	814	814	815	815	518	518	390	394	330	332	333	338	330	330	331	334	336	335	333	335	340	337
178	C66	M51	Clade12	M05474-59	1762	1763	1081	1076	1082	1105	1106	1097	1097	1100	1133	1134	1130	1122	1121	803	806	789	788	790	785	786	817	816	816	817	817	520	520	392	396	332	334	335	340	332	332	333	336	338	337	335	337	342	339
179	C66	M51	Clade12	M05516-57	1763	1764	1082	1077	1083	1106	1107	1098	1098	1101	1134	1135	1131	1123	1122	804	807	790	789	791	786	787	818	817	817	818	818	521	521	393	397	333	335	336	341	333	333	334	337	339	338	336	338	343	340
180	C67	M52	Clade12	M01900-60	1767	1768	1086	1081	1087	1110	1111	1102	1102	1105	1138	1139	1135	1127	1126	808	811	794	793	795	790	791	822	821	821	822	822	525	525	397	401	336	338	339	344	336	336	337	340	342	341	339	341	346	343
181	C67	M52	Clade12	M03265-60	1769	1770	1088	1083	1089	1112	1113	1104	1104	1107	1140	1141	1137	1129	1128	810	813	796	795	797	792	793	824	823	823	824	824	527	527	399	403	339	341	342	347	339	339	340	343	345	344	342	344	349	346
182	C68	M53	Clade12	M02301-60	1769	1770	1088	1083	1089	1112	1113	1104	1104	1107	1140	1141	1137	1129	1128	810	813	796	795	797	792	793	824	823	823	824	824	527	527	399	403	339	341	342	347	339	339	340	343	345	344	342	344	349	346
183	C68	M53	Clade12	M03756-57	1764	1765	1083	1078	1084	1107	1108	1099	1099	1102	1135	1136	1132	1124	1123	805	808	791	790	792	787	788	819	818	818	819	819	522	522	394	398	334	336	337	342	334	334	335	338	340	339	337	339	344	341
184	C69	M54	Clade12	M05952-59	1776	1777	1095	1090	1096	1119	1120	1111	1111	1114	1147	1148	1144	1136	1135	817	820	803	802	804	799	800	831	830	830	831	831	534	534	406	410	346	348	349	354	346	346	347	350	352	351	349	351	356	353
185	C69	M54	Clade12	M42412-59	1771	1772	1090	1085	1091	1114	1115	1106	1106	1109	1142	1143	1139	1131	1130	812	815	798	797	799	794	795	826	825	825	826	826	529	529	401	405	341	343	344	349	341	341	342	345	347	346	344	346	351	348
186	C70	X7	Clade12	M02194-57	1767	1768	1087	1082	1086	1111	1112	1103	1103	1106	1139	1140	1136	1128	1127	809	810	795	794	796	791	792	823	822	822	823	823	524	524	398	402	338	340	341	346	338	338	339	342	344	343	341	343	348	345
187	C70	X7	Clade12	M06687-59	1768	1769	1088	1083	1087	1112	1113	1104	1104	1107	1140	1141	1137	1129	1128	810	811	796	795	797	792	793	824	823	823	824	824	525	525	399	403	339	341	342	347	339	339	340	343	345	344	342	344	349	346
188	C70	MDR	Clade12	M02842-59	1764	1765	1084	1079	1085	1108	1109	1096	1096	1099	1136	1137	1133	1125	1124	806	809	792	791	793	788	789	820	819	819	820	820	523	523	395	399	335	337	338	343	335	335	336	339	341	340	338	340	345	342
189	C71	M55	Clade12	M01543-60	1765	1766	1085	1080	1086	1109	1110	1101	1101	1104	1137	1138	1134	1126	1125	807	810	793	792	794	789	790	821	820	820	821	821	524	524	396	400	336	338	339	344	336	336	337	340	342	341	339	341	346	343
190	C71	M55	Clade12	M02123-60	1763	1764	1083	1078	1084	1107	1108	1099	1099	1102	1135	1136	1132	1124	1123	805	808	791	790	792	787	788	819	818	818	819	819	522	522	394	398	334	336	337	342	334	334	335	338	340	339	337	339	344	341
191	C71	M55	Clade12	M03183-60	1763	1764	1083	1078	1084	1107	1108	1099	1099	1102	1135	1136	1132	1124	1123	805	808	791	790	792	787	788	819	818	818	819	819	522	522	394	398	334	336	337	342	334	334	335	338	340	339	337	339	344	341
192	C71	M55	Clade12	M03237-57	1766	1767	1084	1079	1085	1108	1109	1100	1100	1103	1136	1137	1133	1125	1124	808	811	794	793	795	790	791	822	821	821	822	822	525	525	397	401	337	339	340	345	337	337	338	341	343	342	340	342	347	344
193	C71	M55	Clade12	M04015-59	1766	1767	1086	1081	1087	1110	1111	1102	1102	1105	1138	1139	1135	1127	1126	808	811	794	793	795	790	791	822	821	821	822	822	525	525	397	401	337	339	340	345	337	337	338	341	343	342	340	342	347	344
194	C71	M55	Clade12	M06776-58	1767	1768	1087	1082	1088	1111	1112	1103	1103	1106	1139	1140	1136	1128	1127	809	812	795	794	796	791	792	823	822	822	823	823	526	526	398	402	338	340	341	346	338	338	339	342	344	343	341	343	348	345
195	C71	P6	Clade12	M01258-57	1760	1761	1080	1075	1081	1104	1105	1095	1095	1097	1132	1133	1129	1121	1120	807	810	792	791	794	789	790	820	819	819	820	820	523	523	396	400	335	337	338	343	335	335	336	339	341	340	338	340	345	342
196	C71	P6	Clade12	M42309-59	1763	1764	1083	1078	1084	1107	1108	1099	1099	1102	1134	1135	1132	1124	1123	805	808	791	790	792	787	788	819	818	818	819	819	522	522	394	398	334	336	337	342	334	334	335	338	340	339	337	339	344	341
197	C72	P7	Clade12	M00644-59	1772	1773	1091	1086	1090	1115	1116	1107	1107	1110	1143	1144	1140	1132	1131	813	814	799	798	800	795	796	827	826	826	827	827	528	528	401	405	342	344	345	350	342	342	343	346	348	347	345	347	352	349
198	C72	P7	Clade12	M03383-59	1773	1774	1092	1087	1091	1116	1117	1108	1108	1111	1144	1145	1141	1133	1132	814	815	800	799	801	796	797	828	827	827	828	828	529	529	402	406	343	345	346	351	343	343	344	347	349	348	346	348	353	350
199	C72	P7	Clade12	M03783-59	1774	1775	1093	1088	1092	1117	1118	1109	1109	1112	1145	1146	1142	1134	1133	815	816	801	800	802	797	798	829	828	828	829	829	530	530	403	407	344	346	347	352	344	344	345	348	350	349	347	349	354	351
200	C72	P7	Clade12	M04451-60	1776	1777	1095	1090	1094	1119	1120	1111	1111	1114	1147	1148	1144	1136	1135	817	818	803	802	804	799	800	831	830	830	831	831	532	532	405	409	346	348	349	354	346	346	347	350	352	351	349	351	356	353
201	C72	X8	Clade12	M02248-57	1772	1773	1091	1086	1090	1115	1116	1107	1107	1110	1143	1144	1140	1132	1131	813	814	799	798	800	795	796	827	826	826	827	827	528	528	401	405	342	344	345	350	342	342	343	346	348	347	345	347	352	349
202	C72	X8	Clade12	M05475-57	1774	1775	1093	1088	1092	1117	1118	1109	1109	1112	1145	1146	1142	1134	1133	815	816	801	800	802	797	798	829	828	828	829	829	530	530	403	407	344	346	347	352	344	344	345	348	350	349	347	349	354	351
203	C72	X8	Clade12	M06660-58	1773	1774	1092	1087	1091	1116	1117	1108	1108	1111	1144	1145	1141	1133	1132	814	815	800	799	801	796	797	828	827	827	828	828	529	529	402	406	343	345	346	351	343	343	344	347	349	348	346	348	353	350
204	C73	X8	Clade12	M01027-57	1777	1778	1096	1091	1095	1120	1121	1112	1112	1115	1148	1149	1145	1137	1136	818	819	804	803	805	800	801	832	831	831	832	832	533	533	406	410	347	349	350	355	347	347	348	351	353	352	350	352	357	354
205	C73	pre-XDR	Clade12	M01412-60	1777	1778	1096	1091	1095	1120	1121	1112	1112	1115	1148	1149	1145	1137	1136	818	819	804	803	805	800	801	832	831	831	832	832	533	533	406	410	347	349	350	355	347	347	348	351	353	352	350	352	357	354
206	C74	M56	Clade12	M00169-60	1767	1768	1086	1081	1087	1110	1111	1102	1102	1105	1138	1139	1135	1127	1126	808	811	794	793	795	790	791	822	821	821	822	822	525	525	397	401	337	339	340	345	337	337	338	341	343	342	340	342	347	344
207	C74	M56	Clade12	M06619-58	1760	1761	1081	1076	1082	1105	1106	1097	1097	1100	1132	1133	1129	1121	1120	802	805	788	787	789	784	785	816	815	815	816	816	521	521	393	397	334	336	337	342	334	334	335	338	340	339	337	339	344	341
208	C75	MDR	Clade12	M01223-59	1768	1769	1087	1082	1088	1111	1112	1103	1103	1106	1139	1140	1136	1128	1127	809	812	795	794	796	791	792	823	822	822	823	823	526	526	398	402	338	340	341	346	338	338	339	342	344	343	341	343	348	345
209	C75	pre-XDR	Clade12	M05333-59	1763	1764	1082	1077	1083	1106	1107	1098	1098	1101	1134	1135	1131	1123	1122	804	807	790	789	791	786	787	818	817	817	818	818	521	521	393	397	333	335	336	341	333	333	334	337	339	338	336	338	343	340
210	C76	MDR	Clade12	M00113-57	1764	1765	1083	1078	1084	1107	1108	1099	1099	1102	1135	1136	1132	1124	1123	805	808	791	790	792	787	788	819	818	818	819	819	522	522	394	398	334	336	337	342	334	334	335	338	340	339	337	339	344	341
211	C76	pre-XDR	Clade12	M03202-57	1766	1767	1085	1080	1086	1109	1110	1101	1101	1104	1137	1138	1134	1126	1125	807	810	793	792	794	789	790	821	820	820	821	821	524	524	396	400	336	338	339	344	336	336	337	340	342	341	339	341	346	343
212	C77	M57	Clade12	M04312-58	1768	1769	1087	1082	1088	1111	1112	1103	1103	1106	1139	1140	1136	1128	1127	809	812	795	794	796	791	792	823	822	822	823	823	526	526	398	402	338	340	341	346	338	338	339	342	344	343	341	343	348	345
213	C77	M57	Clade12	M05583-57	1768	1769	1087	1082	1088	1111	1112	1103	1103	1106	1139	1140	1136	1128	1127	809	812	795	794	796	791	792	823	822	822	823	823	526	526	398	402	338	340	341	346	338	338	339	342	344	343	341	343	348	345
214	C77	M57	Clade12	M09907-58	1768	1769	1087	1082	1088	1111	1112	1103	1103	1106	1139	1140	1136	1128	1127	809	812	795	794	796	791	792	823	822	822	823	823	526	526	398	402	338	340	341	346	338	338	339	342	344	343	341	343	348	345
215	C78	M58	Clade12	M00187-60	1767	1768	1086	1081	1087	1110	1111	1102	1102	1105	1136	1137	1135	1127	1126	808	811	794	793	795	790	791	822	821	821	822	822	525	525	397	401	337	339	340	345	337	337	338	341	343	342	340	342	347	344
216	C78	M58	Clade12	M00685-60	1767	1768	1086	1081	1087	1110	1111	1102	1102	1105	1136	1137	1135	1127	1126	808	811	794	793	795	790	791	822	821	821	822	822	525	525	397	401	337	339	340	345	337	337	338	341	343	342	340	342	347	344
217	C78	M58	Clade12	M01398-60	1768	1769	1087	1082	1088	1111	1112	1103	1103	1106	1137	1138	1136	1128	1127	809	812	795	794	796	791	792	823	822	822	823	823	526	526	398	402	338	340	341	346	338	338	339	342	344	343	341	343	348	345
218	C78	M58	Clade12	M02105-60	1770	1771	1089	1084	1090	1113	1114	1105	1105	1108	1139	1140	1138	1130	1129	811	814	797	796	798	793	794	825	824	824	825	825	528	528	400	404	340	342	343	348	340	340	341	344	346	345	343	345	350	347
219	C79	M59	Clade12	M00610-60	1765	1766	1084	1079	1085	1108	1109	1100	1100	1103	1136	1137	1133	1125	1124	806	809	792	791	793	788	789	820	819	819	820	820	523	523	395	399	335	337	338	343	335	335	336	339	341	340	338	340	345	342
220	C79	M59	Clade12	M07967-58	1759	1760	1078	1073	1079	1102	1103	1094	1094	1097	1130	1131	1127	1119	1118	800	803	786	785	787	782	783	814	813	813	814	814	517	517	389	393	329	331	332	337	329	329	330	333	335	334	332	334	339	336
221	C80	M60	Clade12	M04163-60	1760	1761	1079	1074	1080	1103	1104	1095	1095	1098	1131	1132	1128	1120	1119	801	804	787	786	788	783	784	815	814	814	815	815	518	518	390	394	330	332	333	338	330	330	331	334	336	335	333	335	340	337
222	C80	M60	Clade12	M04300-60	1760	1761	1079	1074	1080	1103	1104	1095	1095	1098	1131	1132	1128	1120	1119	801	804	787	786	788	783	784	815	814	814	815	815	518	518	390	394	330	332	333	338	330	330	331	334	336	335	333	335	340	337
223	C80	M60	Clade12	M04432-60	1763	1764	1082	1077	1083	1106	1107	1098	1098	1101	1134	1135	1131	1123	1122	804	807	790	789	791	786	787	818	817	817	818	818	521	521	393	397	333	335	336	341	333	333	334	337	339	338	336	338	343	340
224	C80	M60	Clade12	M08156-58	1764	1765	1083	1078	1084	1107	1108	1099	1099	1102	1135	1136	1132	1124	1123	805	808	791	790	792	787	788	819	818	818	819	819	522	522	394	398	334	336	337	342	334	334	335	338	340	339	337	339	344	341
225	C81	M61	Clade13	M00864-60	1767	1768	1086	1081	1087	1110	1111	1102	1102	1105	1138	1139	1135	1127	1126	808	811	794	793	795	790	791	822	821	821	822	822	525	525	397	401	337	339	340	345	337	337	338	341	343	342	340	342	347	344
226	C81	M61	Clade13	M00884-60	1767	1768	1086	1081	1087	1110	1111	1102	1102	1105	1138	1139	1135	1127	1126	808	811	794	793	795	790	791	822	821	821	822	822	525	525	397	401	337	339	340	345	337	337	338	341	343	342	340	342	347	344
227	C82	P8	Clade13	M01154-59	1772	1773	1091	1086	1090	1115	1116	1107	1107	1110	1143	1144	1140	1132	1131	813	814	799	798	800	795	796	827	826	826	827	827	528	528	402	406	342	344	345	350	342	342	343	346	348	347	345	347	352	349
228	C82	P8	Clade13	M02752-60	1766	1767	1085	1080	1086	1109	1110	1101	1101	1104	1137	1138	1134	1126	1125	807	810	793	792	794	789	790	821	820	820	821	821	524	524	396	400	336	338	339	344	336	336	337	340	342	341	339	341	346	343
229	C83	M62	Clade13	M00473-59	1767	1768	1086	1081	1087	1110	1111	1098	1098	1101	1138	1139	1135	1127	1126	808	811	794	793	795	790	791	822	821	821	822	822	525	525	397	401	337	339	340	345	337	337	338	341	343	342	340	342	347	344
230	C83	M62	Clade13	M02790-60	1770	1771	1089	1084	1090	1113	1114	1105	1105	1108	1141	1142	1138	1130	1129	811	814	797	796	798	793	794	825	824	824	825	825	528	528	400	404	340	342	343	348	340	340	341	344	346	345	343	345	350	347
231	C83	M62	Clade13	M06667-58	1768	1769	1087	1082	1088	1111	1112	1103	1103	1106	1139	1140	1136	1128	1127	809	812	795	794	796	791	792	823	822	822	823	823	526	526	398	402	338	340	341	346	338	338	339	342	344	343	341	343	348	345
232	C84	X9	Clade13	M01705-59	1768	1769	1087	1082	1086	1111	1112	1103	1103	1106	1139	1140	1136	1128	1127	809	810	795	794	796	791	792	823	822	822	823	823	524	524	398	402	338	340	341	346	338	338	339	342	344	343	341	343	348	345
233	C84	X9	Clade13	M03452-57	1771	1772	1090	1085	1089	1114	1115	1106	1106	1109	1142	1143	1139	1131	1130	812	813	798	797	799	794	795	826	825	825	826	826	527	527	401	405	341	343	344	349	341	341	342	345	347	346	344	346	351	348
234	C85	M63	Clade13	M00846-60	1762	1763	1081	1076	1082	1105	1106	1097	1097	1100	1133	1134	1130	1122	1121	803	806	789	788	790	785	786	817	816	816	817	817	520	520	392	396	332	334	335	340	332	332	333	336	338	337	335	337	342	339
235	C85	M63	Clade13	M02423-60	1762	1763	1081	1076	1082	1105	1106	1097	1097	1100	1133	1134	1130	1122	1121	803	806	789	788	790	785	786	817	816	816	817	817	520	520	392	396	332	334	335	340	332	332	333	336	338	337	335	337	342	339
236	C85	M63	Clade13	M04541-57	1769	1770	1088	1083	1089	1112	1113	1104	1104	1107	1140	1141	1137	1129	1128	810	813	796	795	797	792	793	824	823	823	824	824	527	527	399	403	339	341	342	347	339	339	340	343	345	344	342	344	349	346
237	C85	M63	Clade13	M06670-58	1764	1765	1083	1078	1084	1107	1108	1099	1099	1102	1135	1136	1132	1124	1123	805	808	791	790	792	787	788	819	818	818	819	819	522	522	394	398	334	336	337	342	334	334	335	338	340	339	337	339	344	341
238	C86	X10	Clade13	M02756-60	1763	1764	1082	1077	1083	1106	1107	1098	1098	1101	1134	1135	1131	1123	1122	804	807	790	789	791	786	787	818	817	817	818	818	521	521	393	397	333	335	336	341	333	333	334	337	339	338	336	338	343	340
239	C86	X10	Clade13	M04542-58	1769	1770	1089	1084	1090	1113	1114	1105	1105	1108	1140	1141	1137	1129	1128	810	813	797	796	798	793	794	825	824	824	825	825	528	528	400	404	340	342	343	348	340	340	341	344	346	345	343	345	350	347
240	C86	X10	Clade13	M05860-57	1764	1765	1083	1078	1084	1107	1108	1099	1099	1102	1135	1136	1132	1124	1123	805	808	791	790	792	787	788	819	818	818	819	819	522	522	394	398	334	336	337	342	334	334	335	338	340	339	337	339	344	341
241	C87	M64	Clade13	M00819-60	1762	1763	1081	1076	1082	1105	1106	1097	1097	1100	1133	1134	1130	1122	1121	803	806	789	788	790	785	786	817	816	816	817	817	520	520	392	396	332	334	335	340	332	332	333	336	338	337	335	337	342	339
242	C87	M64	Clade13	M01366-57	1769	1770	1084	1079	1085	1108	1109	1100	1100	1103	1136	1137	1133	1125	1124	810	813	796	795	797	792	793	824	823	823	824	824	527	527	399	403	339	341	342	347	339	339	340	343	345	344	342	344	349	346
243	C87	M64	Clade13	M01871-57	1767	1768	1086	1081	1087	1110	1111	1102	1102	1105	1138	1139	1135	1127	1126	808	811	794	793	795	790	791	822	821	821	822	822	525	525	397	401	337	339	340	345	337	337	338	341	343	342	340	342	347	344
244	C88	M65	Clade13	M01142-59	1762	1763	1081	1076	1082	1105	1106	1097	1097	1100	1133	1134	1130	1122	1121	803	806	789	788	790	785	786	817	816	816	817	817	520	520	392	396	332	334	335	340	332	332	333	336	338	337	335	337	342	339
245	C88	M65	Clade13	M01872-57	1763	1764	1082	1077	1083	1106	1107	1098	1098	1101	1134	1135	1131	1123	1122	804	807	790	789	791	786	787	818	817	817	818	818	521	521	393	397	333	335	336	341	333	333	334	337	339	338	336	338	343	340
246	C88	M65	Clade13	M02753-60	1761	1762	1080	1075	1081	1104	1105	1096	1096	1099	1132	1133	1129	1121	1120	802	805	788	787	789	784	785	816	815	815	816	816	519	519	395	399	335	337	338	343	335	335	336	339	341	340	338	340	345	342
247	C88	M65	Clade13	M08972-58	1766	1767	1085	1080	1086	1109	1110	1101	1101	1104	1137	1138	1134	1126	1125	807	810	793	792	794	789	790	821	820	820	821	821	524	524	396	400	336	338	339	344	336	336	337	340	342	341	339	341	346	343
248	C88	M65	Clade13	M37105-57	1769	1770	1088	1083	1089	1112	1113	1104	1104	1107	1140	1141	1137	1129	1128	810	813	796	795	797	792	793	824	823	823	824	824	527	527	399	403	339	341	342	347	339	339	340	343	345	344	342	344	349	346
249	C89	P9	Clade13	M01421-60	1763	1764	1082	1077	1083	1106	1107	1098	1098	1101	1134	1135	1131	1123	1122	804	807	790	789	791	786	787	818	817	817	818	818	521	521	397	401	337	339	340	345	337	337	338	341	343	342	340	342	347	344
250	C89	P9	Clade13	M00438-59	1765	1766	1084	1079	1085	1108	1109	1100	1100	1103	1136	1137	1133	1125	1124	806	809	792	791	793	788	789	820	819	819	820	820	523	523	395	399	335	337	338	343	335	335	336	339	341	340	338	340	345	342
251	C89	P9	Clade13	M00438-60	1763	1764	1082	1077	1083	1106	1107	1098	1098	1101	1134	1135	1131	1123	1122	804	807	790	789	791	786	787	818	817	817	818	818	521	521	393	397	333	335	336	341	333	333	334	337	339	338	336	338	343	340
252	C89	P9	Clade13	M00780-60	1763	1764	1079	1074	1080	1104	1105	1098	1098	1101	1132	1133	1129	1121	1120	807	810	792	791	794	789	790	821	820	820	821	821	525	525	397	401	337	339	340	345	337	337	338	341	343	342	340	342	347	344
253	C89	P9	Clade13	M02455-60	1765	1766	1084	1079	1085	1108	1109	1100	1100	1103	1136	1137	1133	1125	1124	806	809	792	791	793	788	789	820	819	819	820	820	523	523	395	399	335	337	338	343	335	335	336	339	341	340	338	340	345	342
254	C89	P9	Clade13	M06280-58	1765	1766	1084	1079	1085	1108	1109	1100	1100	1103	1136	1137	1133	1125	1124	806	809	792	791	793	788	789	820	819	819	820	820	523	523	395	399	335	337	338	343	335	335	336	339	341	340	338	340	345	342
255	C89	P9	Clade13	M37032-57	1766	1767	1085	1080	1086	1109	1110	1101	1101	1104	1137	1138	1134	1126	1125	807	810	793	792	794	789	790	821	820	820	821	821	524	524	396	400	336	338	339	344	336	336	337	340	342	341	339	341	346	343
256	C89	M66	Clade13	M00425-59	1765	1766	1084	1079	1085	1108	1109	1100	1100	1103	1136	1137	1133	1125	1124	806	809	792	791	793	788	789	820	819	819	820	820	523	523	395	399	335	337	338	343	335	335	336	339	341	340	338	340	345	342
257	C89	M66	Clade13	M00428-59	1765	1766	1084	1079	1085	1108	1109	1100	1100	1103	1136	1137	1133	1125	1124	806	809	792	791	793	788	789	820	819	819	820	820	523	523	395	399	335	337	338	343	335	335	336	339	341	340	338	340	345	342
258	C89	M66	Clade13	M00763-60	1763	1764	1082	1077	1083	1106	1107	1098	1098	1101	1134	1135	1131	1123	1122	804	807	790	789	791	786	787	818	817	817	818	818	521	521	393	397	333	335	336	341	333	333	334	337	339	338	336	338	343	340
259	C89	M66	Clade13	M00772-60	1766	1767	1085	1080	1086	1109	1110	1101	1101	1104	1137	1138	1134	1126	1125	807	810	793	792	794	789	790	821	820	820	821	821	524	524	396	400	336	338	339	344	336	336	337	340	342	341	339	341	346	343
260	C89	M66	Clade13	M00826-60	1766	1767	1085	1080	1086	1109	1110	1101	1101	1104	1137	1138	1134	1126	1125	807	810	793	792	794	789	790	821	820	820	821	821	524	524	396	400	336	338	339	344	336	336	337	340	342	341	339	341	346	343
261	C89	M66	Clade13	M01367-57	1763	1764	1082	1077	1083	1106	1107	1098	1098	1101	1134	1135	1131	1123	1122	804	807	790	789	791	786	787	818	817	817	818	818	521	521	393	397	333	335	336	341	333	333	334	337	339	338	336	338	343	340
262	C89	M66	Clade13	M01427-60	1763	1764	1082	1077	1083	1106	1107	1098	1098	1101	1134	1135	1131	1123	1122	804	807	790	789	791	786	787	818	817	817	818	818	521	521	393	397	333	335	336	341	333	333	334	337	339	338	336	338	343	340
263	C89	M66	Clade13	M02454-58	1765	1766	1084	1079	1085	1108	1109	1100	1100	1103	1136	1137	1133	1125	1124	806	809	792	791	793	788	789	820	819	819	820	820	523	523	395	399	335	337	338	343	335	335	336	339	341	340	338	340	345	342
264	C89	M66	Clade13	M02454-60	1766	1767	1085	1080	1086	1109	1110	1101	1101	1104	1137	1138	1134	1126	1125	807	810	793	792	794	789	790	821	820	820	821	821	524	524	396	400	336	338	339	344	336	336	337	340	342	341	339	341	346	343
265	C89	M66	Clade13	M02456-58	1767	1768	1086	1081	1087	1110	1111	1102	1102	1105	1138	1139	1135	1127	1126	808	811	794	793	795	790	791	822	821	821	822	822	525	525	397	401	337	339	340	345	337	337	338	341	343	342	340	342	347	344
266	C89	M66	Clade13	M02751-60	1763	1764	1082	1077	1083	1106	1107	1098	1098	1101	1134	1135	1131	1123	1122	804	807	790	789	791	786	787	818	817	817	818	818	521	521	393	397	333	335	336	341	333	333	334	337	339	338	336	338	343	340
267	C89	M66	Clade13	M02761-60	1765	1766	1084	1079	1085	1108	1109	1100	1100	1103	1136	1137	1133	1125	1124	806	809	792	791	793	788	789	820	819	819	820	820	523	523	395	399	335	337	338	343	335	335	336	339	341	340	338	340	345	342
268	C89	M66	Clade13	M02766-60	1765	1766	1084	1079	1085	1108	1109	1100	1100	1103	1136	1137	1133	1125	1124	806	809	792	791	793	788	789	820	819	819	820	820	523	523	395	399	335	337	338	343	335	335	336	339	341	340	338	340	345	342
269	C89	M66	Clade13	M02785-60	1767	1768	1086	1081	1087	1110	1111	1102	1102	1105	1138	1139	1135	1127	1126	808	811	794	793	795	790	791	822	821	821	822	822	525	525	397	401	337	339	340	345	337	337	338	341	343	342	340	342	347	344
270	C89	M66	Clade13	M03167-60	1764	1765	1083	1078	1084	1107	1108	1099	1099	1102	1135	1136	1132	1124	1123	805	808	791	790	792	787	788	819	818	818	819	819	522	522	394	398	334	336	337	342	334	334	335	338	340	339	337	339	344	341
271	C89	M66	Clade13	M03178-60	1763	1764	1082	1077	1083	1106	1107	1098	1098	1101	1134	1135	1131	1123	1122	804	807	790	789	791	786	787	818	817	817	818	818	521	521	393	397	333	335	336	341	333	333	334	337	339	338	336	338	343	340
272	C89	M66	Clade13	M03766-57	1763	1764	1082	1077	1083	1106	1107	1098	1098	1101	1134	1135	1131	1123	1122	804	807	790	789	791	786	787	818	817	817	818	818	521	521	393	397	333	335	336	341	333	333	334	337	339	338	336	338	343	340
273	C89	M66	Clade13	M03771-57	1763	1764	1082	1077	1083	1106	1107	1098	1098	1101	1134	1135	1131	1123	1122	804	807	790	789	791	786	787	818	817	817	818	818	521	521	393	397	333	335	336	341	333	333	334	337	339	338	336	338	343	340
274	C89	M66	Clade13	M04095-58	1764	1765	1083	1078	1084	1107	1108	1099	1099	1102	1135	1136	1132	1124	1123	805	808	791	790	792	787	788	819	818	818	819	819	522	522	394	398	334	336	337	342	334	334	335	338	340	339	337	339	344	341
275	C89	M66	Clade13	M04536-57	1765	1766	1084	1079	1085	1108	1109	1100	1100	1103	1136	1137	1133	1125	1124	806	809	792	791	793	788	789	820	819	819	820	820	523	523	395	399	335	337	338	343	335	335	336	339	341	340	338	340	345	342
276	C89	M66	Clade13	M05548-58	1768	1769	1087	1082	1088	1111	1112	1101	1101	1104	1139	1140	1136	1128	1127	809	812	795	794	796	791	792	823	822	822	823	823	526	526	398	402	338	340	341	346	338	338	339	340	342	341	339	341	346	345
277	C89	M66	Clade13	M06668-58	1765	1766	1085	1080	1086	1109	1110	1101	1101	1104	1137	1138	1134	1126	1125	807	810	793	792	794	789	790	821	820	820	821	821	524	524	396	400	336	338	339	344	336	336	337	340	342	341	339	341	346	343
278	C89	M66	Clade13	M06675-59	1766	1767	1085	1080	1086	1109	1110	1101	1101	1104	1137	1138	1134	1126	1125	807	810	793	792	794	789	790	821	820	820	821	821	524	524	396	400	336	338	339	344	336	336	337	340	342	341	339	341	346	343
279	C89	M66	Clade13	M08966-58	1763	1764	1082	1077	1083	1106	1107	1098	1098	1101	1134	1135	1131	1123	1122	804	807	790	789	791	786	787	818	817	817	818	818	521	521	393	397	333	335	336	341	333	333	334	337	339	338	336	338	343	340
280	C89	M66	Clade13	M08975-58	1764	1765	1083	1078	1084	1107	1108	1099	1099	1102	1135	1136	1132	1124	1123	805	808	791	790	792	787	788	819	818	818	819	819	522	522	394	398	334	336	337	342	334	334	335	338	340	339	337	339	344	341
281	C89	M66	Clade13	M36914-57	1764	1765	1083	1078	1084	1107	1108	1099	1099	1102	1135	1136	1132	1124	1123	805	808	791	790	792	787	788	819	818	818	819	819	522	522	394	398	334	336	337	342	334	334	335	338	340	339	337	339	344	341
282	C89	M66	Clade13	M37242-57	1765	1766	1084	1079	1085	1108	1109	1100	1100	1103	1136	1137	1133	1125	1124	806	809	792	791	793	788	789	820	819	819	820	820	523	523	395	399	335	337	338	343	335	335	336	339	341	340	338	340	345	342
Notes:
• Using a pairwise-difference range of 0-11 SNPs, 89 clusters (totaling 281 isolates: minimum cluster size = 2 isolates) could be recognized. • When clusters were further defined as consisting only of isolates with the same type of drug resistance, only 85 clusters (255 isolates) were recognised. Among the clusters to disappear were C7, C21 and C75. Some remaining clusters were split (e.g. C16, C…
[truncated: 237 more columns]

## Sheet: Appendix 1 Table 8
Appendix 1 Table 8. Distribution of primary and acquired DR-TB among 89 clusters
No.	Isolate No.	Name of cluster, based on phylogeny	Phenotypic DR-TB based clusters	Hospital	Province	Zone	Clade	Year	Different types of DR-TB in cluster	Assumed previous primary tranmission events	Assumed acquired resisatnce status	Primary/ acquired DR-TB classification based on studied population	Order according co-ancestral relationship	Chronology of mixed DR types	Phenotypic DST	Genotypic DST	Mutations conferring drug resistance
																	Rifampicin	Isoniazid	Pyrazinamide	Ethambutol	Streptomycin	Fluoroquinolones	Kanamycin	Capreomycin	Ethionamide	Para-aminosalicylic_acid	Cycloserine	Linezolid	Bedaquiline	Clofazimine	Delamanid
1	M37195-57	C1	M1	Krasang Hospital	Buri Ram	Northeastern	NA	2014	No	Primary MDR	-	Primary MDR	1	NA	MDR	MDR	rpoB Asp435Phe	inhA Ser94Ala	-	-	-	-	-	-	inhA Ser94Ala	-	-	-	-	-	-
2	M41960-59	C1	M1	Krasang Hospital	Buri Ram	Northeastern	NA	2016	No	Primary MDR	-	Primary MDR	2	NA	MDR	MDR	rpoB Asp435Phe	inhA Ser94Ala	-	-	rpsL Lys88Arg	-	-	-	inhA Ser94Ala	-	-	-	-	-	-
3	M01070-60	C2	M2	Rayong Hospital	Rayong	Eastern	NA	2017	Yes	Primary MDR	-	Primary MDR	2	Yes	MDR	MDR	rpoB Ser450Leu	katG Ser315Thr	-	embB Met306Val	rpsL Lys43Arg	-	-	-	-	folC Ser150Gly	-	-	-	-	-
4	M06973-59	C2	M2	Sirinthorn Hospital	Bangkok	Central	NA	2016	Yes	Primary MDR	-	Primary MDR	1	Yes	MDR	MDR	rpoB Ser450Leu	katG Ser315Thr	-	embB Met306Val	rpsL Lys43Arg	-	-	-	-	folC Ser150Gly	-	-	-	-	-
5	M01286-59	C2	pre-XDR	Rayong Hospital	Rayong	Eastern	NA	2016	Yes	Primary MDR	Acquired pre-XDR	Acquired pre-XDR	3	Yes	pre-XDR	pre-XDR	rpoB Ser450Leu	katG Ser315Thr	-	embB Met306Val	rpsL Lys43Arg	gyrA Ala90Val	-	-	-	folC Ser150Gly	-	-	-	-	-
6	M03203-60	C3	M3	Bamrasnaradura Institute	Nonthaburi	Central	NA	2017	No	Primary MDR	-	Primary MDR	1	NA	MDR	MDR	rpoB Ser450Leu	katG Ser315Thr	pncA Gly97Asp	embB Gly406Ala, embA -11C>A	gid 115_115del	-	-	-	-	-	-	-	-	-	-
7	M05479-59	C3	M3	Chonburi Hospital	Chon Buri	Eastern	NA	2016	No	Primary MDR	-	Primary MDR	2	NA	MDR	MDR	rpoB Ser450Leu	katG Ser315Thr	-	embB Gly406Ala, embA -11C>A	gid 115_115del	-	-	-	-	-	-	-	-	-	-
8	M01322-57	C4	M4	Bamrasnaradura Institute	Nonthaburi	Central	NA	2014	No	Primary MDR	-	Primary MDR	1	NA	MDR	MDR	rpoB Ser450Leu	katG Ser315Gly, fabG1 -15C>T	-	embB Met306Ile, embB Asp1024Asn	-	-	-	-	fabG1 -15C>T	-	-	-	-	-	-
9	M05708-59	C4	M4	Naduang Hospital	Loei	Northeastern	NA	2016	No	Primary MDR	-	Primary MDR	2	NA	MDR	MDR	rpoB Ser450Leu	fabG1 -15C>T	-	embB Met306Ile, embB Asp1024Asn	-	-	-	-	fabG1 -15C>T	-	-	-	-	-	-
10	M36687-57	C4	M4	Saraburi Hospital	Saraburi	Central	NA	2014	No	Primary MDR	-	Primary MDR	3	NA	MDR	MDR	rpoB Ser450Leu	fabG1 -15C>T	-	embB Met306Ile, embB Asp1024Asn	-	-	-	-	fabG1 -15C>T	-	-	-	-	-	-
11	M00527-60	C5	M5	Office of Disease Prevention and Control 11 Nakhon Si Thammarat	Nakhon Si Thammarat	Southern	NA	2017	No	Primary MDR	-	Primary MDR	1	NA	MDR	MDR	rpoB Ser450Leu	katG Ser315Thr	-	embB Gln497Arg	-	-	-	-	-	-	-	-	-	-	-
12	M00528-60	C5	M5	Maharajnakhonsithammarat Hospital	Nakhon Si Thammarat	Southern	NA	2017	No	Primary MDR	-	Primary MDR	3	NA	MDR	MDR	rpoB Ser450Leu	katG Ser315Thr	-	embB Gln497Arg	-	-	-	-	-	-	-	-	-	-	-
13	M08328-58	C5	M5	Nuea Khlong Hospital	Krabi	Southern	NA	2015	No	Primary MDR	-	Primary MDR	2	NA	MDR	MDR	rpoB Ser450Leu	katG Ser315Thr	-	embB Gln497Arg	-	-	-	-	-	-	-	-	-	-	-
14	M00027-57	C6	M6	Khonkaen Hospital	Khon Kaen	Northeastern	NA	2014	No	Primary MDR	-	Primary MDR	2	NA	MDR	MDR	rpoB Ser450Leu	katG Ser315Thr	-	embB Met306Val	-	-	-	-	-	-	-	-	-	-	-
15	M01218-59	C6	M6	Khonkaen Hospital	Khon Kaen	Northeastern	NA	2016	No	Primary MDR	-	Primary MDR	1	NA	MDR	MDR	rpoB Ser450Leu	katG Ser315Thr	pncA 365_366insCA	embB Met306Val	gid 351_351del	-	-	-	-	-	-	-	-	-	-
16	M39181-57	C7	MDR	Phrae Hospital	Phrae	Northern	NA	2014	Yes	Primary MDR	-	Primary MDR	1	Yes	MDR	MDR	rpoB Ser450Leu	katG Ser315Thr	pncA Gln141Pro	embB Gly406Asp	-	-	-	-	ethA 704_707del	-	-	-	-	-	-
17	M40949-58	C7	pre-XDR	Sungmen Hospital	Phrae	Northern	NA	2015	Yes	Primary MDR	Acquired pre-XDR	Acquired pre-XDR	2	Yes	pre-XDR	pre-XDR	rpoB Ser450Leu	katG Ser315Thr	pncA Gln141Pro	embB Gly406Asp	-	gyrA Ala90Val	-	-	ethA 704_707del	-	-	-	-	-	-
18	M01073-59	C8	M7	Bamrasnaradura Institute	Nonthaburi	Central	NA	2016	No	Primary MDR	-	Primary MDR	2	NA	MDR	MDR	rpoB His445Asp	katG Ser315Thr	pncA Gln10Pro	embB Gln497Arg	-	-	-	-	-	-	-	-	-	-	-
19	M07136-58	C8	M7	Devision of Tuberculosis	Bangkok	Central	NA	2015	No	Primary MDR	-	Primary MDR	1	NA	MDR	MDR	rpoB His445Asp	katG Ser315Thr	pncA Gln10Pro	embB Gln497Arg	-	-	-	-	-	-	-	-	-	-	-
20	M02409-60	C9	X1	Ratchaburi Hospital	Ratchaburi	Western	NA	2017	No	Primary XDR	-	Primary XDR	3	NA	XDR	XDR	rpoB Ser450Leu	katG Ser315Thr	pncA Ile90Ser	embB Met306Ile	gid Gly73Ala	gyrA Asp94Gly	rrs_r.1401a>g	rrs_r.1401a>g	-	folC Glu40Gly	-	-	-	-	-
21	M05076-58	C9	X1	Makarak Hospital	Kanchanaburi	Western	NA	2015	No	Primary XDR	-	Primary XDR	1	NA	XDR	XDR	rpoB Ser450Leu	katG Ser315Thr	pncA Ile90Ser	embB Met306Ile	gid Gly73Ala	gyrA Asp94Gly	rrs_r.1401a>g	rrs_r.1401a>g	-	folC Glu40Gly, thyX -16C>T	-	-	-	-	-
22	M00434-59	C9	MDR	Makarak Hospital	Kanchanaburi	Western	NA	2016	No	Primary XDR	-	Primary XDR	2	NA	MDR	XDR	rpoB Ser450Leu	katG Ser315Thr	pncA Ile90Ser	embB Met306Ile	gid Gly73Ala	gyrA Asp94Gly	rrs_r.1401a>g	rrs_r.1401a>g	-	folC Glu40Gly	-	-	-	-	-
23	M06160-57	C10	M8	Trat Hospital	Trat	Eastern	Clade1	2014	Yes	Primary MDR	-	Primary MDR	2	Yes	MDR	MDR	rpoB Asp435Val	katG Ser315Asn	-	embB His1002Arg, embB Gly406Ala	-	-	-	-	-	-	-	-	-	-	-
24	M06162-57	C10	M8	Trat Hospital	Trat	Eastern	Clade1	2014	Yes	Primary MDR	-	Primary MDR	1	Yes	MDR	MDR	rpoB Asp435Val	katG Ser315Asn	-	-	-	-	-	-	-	-	-	-	-	-	-
25	M08887-58	C10	M8	Trat Hospital	Trat	Eastern	Clade1	2015	Yes	Primary MDR	-	Primary MDR	1	Yes	MDR	MDR	rpoB Asp435Val	katG Ser315Asn	-	-	-	-	-	-	-	-	-	-	-	-	-
26	M01758-60	C10	XDR	Trat Hospital	Trat	Eastern	Clade1	2017	Yes	Primary MDR >> primary pre-XDR	-	Primary pre-XDR	1	Yes	XDR	pre-XDR	rpoB Asp435Val	katG Ser315Asn	-	embB Gly406Ala	rpsL Lys43Arg	gyrA Asp94Ala, gyrA Ser91Pro	-	-	ethA 673_674insGC	-	-	-	-	-	-
27	M04292-59	C10	pre-XDR	Trat Hospital	Trat	Eastern	Clade1	2016	Yes	Primary MDR >> primary pre-XDR	-	Primary pre-XDR	3	Yes	pre-XDR	pre-XDR	rpoB Asp435Val	katG Ser315Asn	-	-	rpsL Lys43Arg	gyrA Ser91Pro	-	-	-	-	-	-	-	-	-
28	M00245-59	C11	P1	Rajavithi Hospital	Bangkok	Central	NA	2016	No	Primary pre-XDR	-	Primary pre-XDR	1	NA	pre-XDR	pre-XDR	rpoB His445Tyr	katG Ser315Thr	-	embB Gln497Arg	-	gyrA Ala90Val	-	-	-	-	-	-	-	-	-
29	M01492-59	C11	P1	Rajavithi Hospital	Bangkok	Central	NA	2016	No	Primary pre-XDR	-	Primary pre-XDR	1	NA	pre-XDR	pre-XDR	rpoB His445Tyr	katG Ser315Thr	pncA 294_295insC	embB Gln497Arg	-	gyrA Ala90Val	-	-	-	-	-	-	-	-	-
30	M39624-57	C12	M9	Khoksamrong Hospital	Lop Buri	Central	NA	2014	No	Primary MDR	-	Primary MDR	1	NA	MDR	MDR	rpoB His445Tyr	katG Ser315Thr	-	-	rrs_r.514a>c	-	-	-	-	-	-	-	-	-	-
31	M39976-58	C12	M9	Khoksamrong Hospital	Lop Buri	Central	NA	2015	No	Primary MDR	-	Primary MDR	2	NA	MDR	MDR	rpoB His445Tyr	katG Ser315Thr	-	-	rrs_r.514a>c	-	-	-	-	-	-	-	-	-	-
32	M00802-59	C13	M10	Klang Hospital	Bangkok	Central	Clade2	2016	No	Primary MDR	-	Primary MDR	1	NA	MDR	MDR	rpoB Ser450Leu	katG Ser315Thr	pncA Asp12Asn	-	-	-	-	-	-	-	-	-	-	-	-
33	M02781-60	C13	M10	Bangsabhan Hospital	Prachuap Khiri Khan	Western	Clade2	2017	No	Primary MDR	-	Primary MDR	2	NA	MDR	MDR	rpoB Ser450Leu	katG Ser315Thr	pncA Asp12Asn	embB Met306Val	-	-	-	-	-	-	-	-	-	-	-
34	M04562-60	C13	M10	Rajavithi Hospital	Bangkok	Central	Clade2	2017	No	Primary MDR	-	Primary MDR	3	NA	MDR	MDR	rpoB Ser450Leu	katG Ser315Thr	pncA Asp12Asn	-	-	-	-	-	-	-	-	-	-	-	-
35	M01030-60	C14	M11	Phayakkhaphumphisai Hospital	Maha Sarakham	Northeastern	Clade2	2017	No	Primary MDR	-	Primary MDR	2	NA	MDR	MDR	rpoB Ser450Leu, rpoB Glu761Asp	katG Ser315Thr	-	-	-	-	-	-	-	-	-	-	-	-	-
36	M02574-60	C14	M11	Bangbo Hospital	Samut Prakan	Central	Clade2	2017	No	Primary MDR	-	Primary MDR	1	NA	MDR	MDR	rpoB Ser450Leu	katG Ser315Thr	-	-	-	-	-	-	-	-	-	-	-	-	-
37	M00955-57	C15	M12	Samroiyod Hospital	Prachuap Khiri Khan	Western	Clade2	2014	No	Primary MDR	-	Primary MDR	1	NA	MDR	MDR	rpoB Ser450Leu	katG Ser315Thr	-	-	-	-	-	-	-	-	-	-	-	-	-
38	M04162-59	C15	M12	Samroiyod Hospital	Prachuap Khiri Khan	Western	Clade2	2016	No	Primary MDR	-	Primary MDR	1	NA	MDR	MDR	rpoB Ser450Leu	katG Ser315Thr	pncA_Chromosome:g.2288682_2289280del	-	-	-	-	-	-	-	-	-	-	-	-
39	M00809-60	C16	P2	Makarak Hospital	Kanchanaburi	Western	Clade2	2017	Yes	Primary MDR	Acquired pre-XDR	Acquired pre-XDR	2	Yes	pre-XDR	pre-XDR	rpoB Ser450Leu	katG Ser315Thr	pncA Thr61Pro	embB Asp1024Asn	rpsL Lys43Arg	gyrA Asp94Gly	-	-	ethA 755_756insGC	-	-	-	-	-	-
40	M02250-57	C16	P2	Trakanphuetpol Hospital	Ubon Ratchathani	Northeastern	Clade2	2014	Yes	Primary MDR >> primary pre-XDR	-	Primary pre-XDR	3	Yes	pre-XDR	pre-XDR	rpoB Ser450Leu	katG Ser315Thr	pncA Thr61Pro	embB Asp1024Asn	-	-	rrs_r.1401a>g	rrs_r.1401a>g	-	-	-	-	-	-	-
41	M03785-59	C16	P2	Fort sunpasitthiprasong Hospital	Ubon Ratchathani	Northeastern	Clade2	2016	Yes	Primary MDR >> primary pre-XDR	-	Primary pre-XDR	2	Yes	pre-XDR	pre-XDR	rpoB Ser450Leu	katG Ser315Thr	pncA Thr61Pro	embB Asp1024Asn	-	-	rrs_r.1401a>g	rrs_r.1401a>g	-	-	-	-	-	-	-
42	M00956-59	C16	M13	Rajavithi Hospital	Bangkok	Central	Clade2	2016	Yes	Primary MDR	-	Primary MDR	1	Yes	MDR	MDR	rpoB Ser450Leu	katG Ser315Thr	pncA Thr61Pro	embB Asp1024Asn	-	-	-	-	-	-	-	-	-	-	-
43	M02124-57	C16	M13	Udonthani Hospital	Udon Thani	Northeastern	Clade2	2014	Yes	Primary MDR	-	Primary MDR	2	Yes	MDR	MDR	rpoB Ser450Leu	katG Ser315Thr	pncA Thr61Pro	embB Asp1024Asn	-	-	-	-	-	-	-	-	-	-	-
44	M02715-60	C17	M14	Rajavithi Hospital	Bangkok	Central	Clade2	2017	No	Primary INH R	Acquired MDR	Acquired MDR	2	NA	MDR	MDR	rpoB Asp435Val	katG Ser315Thr	-	embB Gly406Ser	-	-	-	-	-	-	-	-	-	-	-
45	M02821-59	C17	M14	Khonkaen Hospital	Khon Kaen	Northeastern	Clade2	2016	No	Primary INH R	Acquired MDR	Acquired MDR	1	NA	MDR	MDR	rpoB Ser450Leu	katG Ser315Thr	-	-	-	-	-	-	-	-	-	-	-	-	-
46	M00913-59	C18	M15	Chumphonkhetudomsakdi Hospital	Chumphon	Southern	Clade2	2016	No	Primary MDR	-	Primary MDR	2	NA	MDR	MDR	rpoB Ser450Leu	katG Ser315Thr	-	embA -11C>A	-	-	-	-	-	-	-	-	-	-	-
47	M06839-58	C18	M15	Chumphonkhetudomsakdi Hospital	Chumphon	Southern	Clade2	2015	No	Primary MDR	-	Primary MDR	1	NA	MDR	MDR	rpoB Ser450Leu	katG Ser315Thr	-	-	-	-	-	-	-	-	-	-	-	-	-
48	M00682-60	C19	M16	Amnatcharoen Hospital	Amnat Charoen	Northeastern	Clade2	2017	No	Primary MDR	-	Primary MDR	1	NA	MDR	MDR	rpoB Ser450Leu	katG Ser315Thr	-	-	-	-	-	-	-	-	-	-	-	-	-
49	M02005-60	C19	M16	Detudom Crown Prince Hospital	Ubon Ratchathani	Northeastern	Clade2	2017	No	Primary MDR	-	Primary MDR	2	NA	MDR	MDR	rpoB Ser450Leu	katG Ser315Thr	-	-	-	-	-	-	-	-	-	-	-	-	-
50	M03187-60	C19	M16	Chonburi Hospital	Chon Buri	Eastern	Clade2	2017	No	Primary MDR	-	Primary MDR	3	NA	MDR	MDR	rpoB Ser450Leu	katG Ser315Thr	-	-	-	-	-	-	-	-	-	-	-	-	-
51	M03432-59	C19	M16	Songkhla Hospital	Songkhla	Southern	Clade2	2016	No	Primary MDR	-	Primary MDR	4	NA	MDR	MDR	rpoB Ser450Leu	katG Ser315Thr	-	-	-	-	-	-	-	-	-	-	-	-	-
52	M04967-58	C20	X2	Amnatcharoen Hospital	Amnat Charoen	Northeastern	NA	2015	No	Primary XDR	-	Primary XDR	1	NA	XDR	XDR	rpoB Ser450Leu	fabG1 -8T>C, katG Ser315Thr	pncA -11A>G	embB Met306Val, embB Gln497Arg	rpsL Lys43Arg	gyrA Asp94Gly	rrs_r.1401a>g	rrs_r.1401a>g	fabG1 -8T>C	-	-	-	-	-	-
53	M06565-59	C20	X2	Amnatcharoen Hospital	Amnat Charoen	Northeastern	NA	2016	No	Primary XDR	-	Primary XDR	1	NA	XDR	XDR	rpoB Ser450Leu	fabG1 -8T>C, katG Ser315Thr	pncA -11A>G	embB Met306Val, embB Gln497Arg	rpsL Lys43Arg	gyrA Asp94Gly	rrs_r.1401a>g	rrs_r.1401a>g	fabG1 -8T>C	-	-	-	-	-	-
54	M01220-59	C21	pre-XDR	Khonkaen Hospital	Khon Kaen	Northeastern	NA	2016	Yes	Primary MDR	Acquired pre-XDR	Acquired pre-XDR	1	No	pre-XDR	pre-XDR	rpoB Ser450Leu	katG Ser315Thr	pncA Ser67Pro	embB Gln497Arg	rpsL Lys43Arg	gyrA Asp94Gly	-	-	-	-	-	-	-	-	-
55	M80064-58	C21	MDR	Srinagarind Hospital	Khon Kaen	Northeastern	NA	2015	Yes	Primary MDR	-	Primary MDR	2	No	MDR	MDR	rpoB Ser450Leu	katG Ser315Thr	pncA Ser67Pro	embB Gln497Arg	rpsL Lys43Arg	-	-	-	-	-	-	-	-	-	-
56	M00831-60	C22	M17	Somdejphraphutthaloetla Hospital	Samut Songkhram	Central	NA	2017	Yes	Primary INH R	Acquired MDR	Acquired MDR	1	Yes	MDR	MDR	rpoB His445Tyr	katG Ser315Thr	-	embB Met306Val	rpsL Lys43Arg	-	-	-	-	thyX -16C>T	-	-	-	-	-
57	M01673-59	C22	M17	Phrachomklao Hospital	Phetchaburi	Western	NA	2016	Yes	Primary INH R	-	Primary INH R	1	Yes	MDR	PolyDR	-	katG Ser315Thr	-	embB Met306Val	rpsL Lys43Arg	-	-	-	-	thyX -16C>T	-	-	-	-	-
58	M01470-60	C23	X3	Ratchaburi Hospital	Ratchaburi	Western	Clade3	2017	Yes	Primary MDR >> primary pre-XDR	Acquired XDR	Acquired XDR	1	No	XDR	XDR	rpoB Asp435Val	katG Ser315Thr	pncA Gly105Val	embB Asp328Tyr	-	gyrA Asp94Gly	rrs_r.1401a>g	rrs_r.1401a>g	-	-	-	-	-	-	-
59	M05863-58	C23	X3	Ratchaburi Hospital	Ratchaburi	Western	Clade3	2015	Yes	Primary MDR >> primary pre-XDR	-	Primary pre-XDR	2	No	XDR	pre-XDR	rpoB Asp435Val	katG Ser315Thr	pncA Gly105Val	embB Asp328Tyr	-	gyrA Asp94Gly	-	-	-	-	-	-	-	-	-
60	M00531-59	C24	M18	Rayong Hospital	Rayong	Eastern	Clade3	2016	No	Primary MDR	-	Primary MDR	1	NA	MDR	MDR	rpoB Asp435Val	katG Ser315Thr	pncA Phe94Leu	embB Asp328Tyr	-	-	-	-	-	-	-	-	-	-	-
61	M04295-57	C24	M18	Chonburi Hospital	Chon Buri	Eastern	Clade3	2014	No	Primary MDR	-	Primary MDR	2	NA	MDR	MDR	rpoB Asp435Val	katG Ser315Thr	pncA Phe94Leu	embB Asp328Tyr	-	-	-	-	-	-	-	-	-	-	-
62	M00163-59	C25	M19	Suratthani Hospital	Surat Thani	Southern	Clade3	2016	No	Primary INH R	Acquired MDR	Acquired MDR	1	NA	MDR	MDR	rpoB Asp435Val	katG Ser315Thr	-	-	-	-	-	-	-	-	-	-	-	-	-
63	M00691-60	C25	M19	Bangbo Hospital	Samut Prakan	Central	Clade3	2017	No	Primary INH R	Acquired MDR	Acquired MDR	2	NA	MDR	MDR	rpoB His445Tyr	katG Ser315Thr	-	-	-	-	-	-	-	-	-	-	-	-	-
64	M02844-59	C26	M20	Udonthani Hospital	Udon Thani	Northeastern	NA	2016	No	Primary pre-XDR	-	Primary pre-XDR	2	NA	MDR	pre-XDR	rpoB Ser450Leu	katG Ser315Thr	pncA Met1Thr	embB Gly406Ala	rpsL Lys43Arg	-	eis -10G>A	-	ethA 110_110del	-	-	-	-	-	-
65	M03979-57	C26	M20	Kohsamui Hospital	Surat Thani	Southern	NA	2014	No	Primary pre-XDR	-	Primary pre-XDR	1	NA	MDR	pre-XDR	rpoB Ser450Leu	katG Ser315Thr	pncA Met1Thr	embB Gly406Ala	rpsL Lys43Arg	-	eis -10G>A	-	ethA 110_110del	-	-	-	-	-	-
66	M03996-57	C27	M21	Trat Hospital	Trat	Eastern	NA	2014	No	Primary MDR	-	Primary MDR	1	NA	MDR	MDR	rpoB Asp435Val	katG Ser315Thr	-	embB Gln497Arg	-	-	-	-	-	-	-	-	-	-	-
67	M09356-58	C27	M21	Ladlumkaew Hospital	Pathum Thani	Central	NA	2015	No	Primary MDR	-	Primary MDR	1	NA	MDR	MDR	rpoB Asp435Val	katG Ser315Thr	-	embB Gln497Arg	-	-	-	-	-	-	-	-	-	-	-
68	M01211-59	C28	M22	Mahasarakham Hospital	Maha Sarakham	Northeastern	Clade4	2016	No	Primary MDR	-	Primary MDR	1	NA	MDR	MDR	rpoB His445Asp	katG Ser315Thr	-	-	-	-	-	-	-	-	-	-	-	-	-
69	M01216-59	C28	M22	Borabue Hospital	Maha Sarakham	Northeastern	Clade4	2016	No	Primary MDR	-	Primary MDR	2	NA	MDR	MDR	rpoB His445Asp	katG Ser315Thr	-	-	-	-	-	-	-	-	-	-	-	-	-
70	M03404-60	C28	M22	Banphai Hospital	Khon Kaen	Northeastern	Clade4	2017	No	Primary MDR	-	Primary MDR	3	NA	MDR	MDR	rpoB His445Asp	katG Ser315Thr	-	-	-	-	-	-	-	-	-	-	-	-	-
71	M00525-60	C29	M23	Hankha Hospital	Chai Nat	Central	NA	2017	No	Primary MDR	-	Primary MDR	3	NA	MDR	MDR	rpoB Ser450Leu	katG Ser315Thr	-	-	rrs_r.514a>c	-	-	-	-	-	-	-	-	-	-
72	M01400-57	C29	M23	Buddhasothorn Hospital	Chachoengsao	Eastern	NA	2014	No	Primary MDR	-	Primary MDR	1	NA	MDR	MDR	rpoB Ser450Leu	katG Ser315Thr	pncA His71Tyr	-	rrs_r.514a>c	-	-	-	-	-	-	-	-	-	-
73	M01980-60	C29	M23	Prachantakham Hospital	Prachin Buri	Eastern	NA	2017	No	Primary MDR	-	Primary MDR	2	NA	MDR	MDR	rpoB Ser450Leu	katG Ser315Thr	-	-	rrs_r.514a>c	-	-	-	-	-	-	-	-	-	-
74	M08964-58	C29	M23	Chaophrayayommarat Hospital	Suphan Buri	Central	NA	2015	No	Primary MDR	-	Primary MDR	1	NA	MDR	MDR	rpoB Ser450Leu	katG Ser315Thr	-	-	rrs_r.514a>c	-	-	-	-	-	-	-	-	-	-
75	M39954-58	C30	M24	Bankruat Hospital	Buri Ram	Northeastern	NA	2015	No	Primary MDR	-	Primary MDR	1	NA	MDR	MDR	rpoB His445Tyr	katG Ser315Thr, katG Ala424Gly	-	embB Met306Ile	rpsL Lys43Arg	-	-	-	-	-	-	-	-	-	-
76	M40112-58	C30	M24	Buriram Hospital	Buri Ram	Northeastern	NA	2015	No	Primary MDR	-	Primary MDR	1	NA	MDR	MDR	rpoB His445Tyr	katG Ser315Thr, katG Ala424Gly	-	embB Met306Ile	rpsL Lys43Arg	-	-	-	-	-	-	-	-	-	-
77	M40327-58	C30	M24	Buriram Hospital	Buri Ram	Northeastern	NA	2015	No	Primary MDR	-	Primary MDR	1	NA	MDR	MDR	rpoB His445Tyr	katG Ser315Thr, katG Ala424Gly	-	embB Met306Ile	rpsL Lys43Arg	-	-	-	-	-	-	-	-	-	-
78	M01896-60	C31	M25	Buriram Hospital	Buri Ram	Northeastern	Clade5	2017	No	Primary MDR	-	Primary MDR	1	NA	MDR	MDR	rpoB Ser450Leu	katG Ser315Thr	-	embB Met306Ile	rpsL Lys43Arg	-	-	-	-	folC Ser150Gly	-	-	-	-	-
79	M02106-60	C31	M25	Saraburi Hospital	Saraburi	Central	Clade5	2017	No	Primary MDR	-	Primary MDR	3	NA	MDR	MDR	rpoB Ser450Leu	katG Ser315Thr	-	embB Met306Ile	rpsL Lys43Arg	-	-	-	-	folC Ser150Gly	-	-	-	-	-
80	M02371-57	C31	M25	Chaopraya Abhaiphubet Hospital	Prachin Buri	Eastern	Clade5	2014	No	Primary MDR	-	Primary MDR	2	NA	MDR	MDR	rpoB Ser450Leu	katG Ser315Thr	-	embB Met306Ile	rpsL Lys43Arg	-	-	-	-	folC Ser150Gly	-	-	-	-	-
81	M04664-57	C32	X4	Maesot Hospital	Tak	Western	NA	2014	Yes	Primary MDR >> primary pre-XDR	-	Primary pre-XDR	2	No	XDR	pre-XDR	rpoB Ser450Leu, rpoC Gly332Arg	katG Ser315Thr	-	embB Met306Ile	rpsL Lys43Arg	gyrA Asp94Gly	-	-	-	-	-	-	-	-	-
82	M04702-57	C32	X4	Maesot Hospital	Tak	Western	NA	2014	Yes	Primary MDR >> primary pre-XDR	Acquired XDR	Acquired XDR	1	No	XDR	XDR	rpoB Ser450Leu, rpoC Gly332Arg	katG Ser315Thr	pncA Thr47Ala	embB Met306Ile, embB Asp354Ala	rpsL Lys43Arg	gyrA Asp94Gly	rrs_r.1401a>g	rrs_r.1401a>g	-	-	-	-	-	-	-
83	M02882-59	C33	M26	Yala Hospital	Yala	Southern	NA	2016	No	Primary MDR	-	Primary MDR	1	NA	MDR	MDR	rpoB His445Arg	katG Ser315Thr	-	-	rpsL Lys43Arg	-	-	-	-	-	-	-	-	-	-
84	M02883-59	C33	M26	Pattani Hospital	Pattani	Southern	NA	2016	No	Primary MDR	-	Primary MDR	1	NA	MDR	MDR	rpoB His445Arg	katG Ser315Thr	-	-	rpsL Lys43Arg	-	-	-	-	-	-	-	-	-	-
85	M02827-59	C34	M27	Kranuan Crown Prince Hospital	Khon Kaen	Northeastern	NA	2016	No	Primary MDR	-	Primary MDR	1	NA	MDR	MDR	rpoB Ser450Leu	katG Ser315Thr	pncA -12T>C	-	rpsL Lys43Arg	-	-	-	ethA 489_490insT	-	-	-	-	-	-
86	M05088-58	C34	M27	Public Health Center 27	Bangkok	Central	NA	2015	No	Primary MDR	-	Primary MDR	2	NA	MDR	MDR	rpoB Ser450Leu	katG Ser315Thr	pncA -12T>C	-	rpsL Lys43Arg	-	-	-	ethA 489_490insT	-	-	-	-	-	-
87	M01428-60	C35	X5	Hua Hin Hospital	Prachuap Khiri Khan	Western	Clade6	2017	Yes	Primary MDR	Acquired pre-XDR, acquired XDR	Acquired XDR	1	No	XDR	XDR	rpoB Ser450Leu	katG Ser315Thr	pncA Thr47Pro	embB Met306Val	rpsL Lys43Arg	gyrA Asp94Gly	rrs_r.1401a>g	rrs_r.1401a>g	-	thyX -16C>T	-	-	-	-	-
88	M05140-57	C35	X5	Vachiraphuket Hospital	Phuket	Southern	Clade6	2014	Yes	Primary MDR	Acquired pre-XDR	Acquired pre-XDR	2	No	XDR	pre-XDR	rpoB Ser450Leu	katG Ser315Thr	pncA Thr47Pro	embB Met306Val	rpsL Lys43Arg	gyrA Ala90Val	-	-	-	thyX -16C>T	-	-	-	-	-
89	M01228-59	C36	M28	Udonthani Hospital	Udon Thani	Northeastern	Clade6	2016	Yes	Primary MDR	-	Primary MDR	3	Yes	MDR	MDR	rpoB Ser450Leu	katG Ser315Thr	pncA Thr47Pro	embB Met306Val	rpsL Lys43Arg	-	-	-	-	thyX -16C>T	-	-	-	-	-
90	M02310-57	C36	M28	Patong Hospital	Phuket	Southern	Clade6	2014	Yes	Primary MDR	-	Primary MDR	1	Yes	MDR	MDR	rpoB Ser450Leu	katG Ser315Thr	pncA Thr47Pro	embB Met306Val	rpsL Lys43Arg	-	-	-	-	thyX -16C>T	-	-	-	-	-
91	M05177-58	C36	M28	Vachiraphuket Hospital	Phuket	Southern	Clade6	2015	Yes	Primary MDR	-	Primary MDR	4	Yes	MDR	MDR	rpoB Ser450Leu	katG Ser315Thr	pncA Thr47Pro	embB Met306Val	rpsL Lys43Arg	-	-	-	-	thyX -16C>T	-	-	-	-	-
92	M06582-58	C36	M28	Vachiraphuket Hospital	Phuket	Southern	Clade6	2015	Yes	Primary MDR	-	Primary MDR	2	Yes	MDR	MDR	rpoB Ser450Leu	katG Ser315Thr	pncA Thr47Pro	embB Met306Val	rpsL Lys43Arg	-	-	-	-	thyX -16C>T	-	-	-	-	-
93	M02104-60	C36	pre-XDR	Sikhio Hospital	Nakhon Ratchasima	Northeastern	Clade6	2017	Yes	Primary MDR	Acquired pre-XDR	Acquired pre-XDR	3	Yes	pre-XDR	pre-XDR	rpoB Ser450Leu	katG Ser315Thr	pncA Thr47Pro	embB Met306Val	rpsL Lys43Arg	-	rrs_r.1401a>g	rrs_r.1401a>g	-	thyX -16C>T	-	-	-	-	-
94	M07013-58	C37	P3	Satun Hospital	Satun	Southern	NA	2015	Yes	Primary MDR >> primary pre-XDR	-	Primary pre-XDR	2	Yes	pre-XDR	pre-XDR	rpoB Asp435Val	katG Ser315Thr	pncA 419_420del	-	rpsL Lys88Arg	-	rrs_r.1401a>g	rrs_r.1401a>g	-	-	-	-	-	-	-
95	M40579-58	C37	P3	Satun Hospital	Satun	Southern	NA	2015	Yes	Primary MDR >> primary pre-XDR	-	Primary pre-XDR	2	Yes	pre-XDR	pre-XDR	rpoB Asp435Val	katG Ser315Thr	pncA 416_417del	-	rpsL Lys88Arg	-	rrs_r.1401a>g	rrs_r.1401a>g	-	-	-	-	-	-	-
96	M38866-57	C37	MDR	Satun Hospital	Satun	Southern	NA	2014	Yes	Primary MDR	-	Primary MDR	1	Yes	MDR	MDR	rpoB Asp435Val	katG Ser315Thr	-	-	-	-	-	-	-	-	-	-	-	-	-
97	M00914-59	C38	M29	Khlongthom Hospital	Krabi	Southern	Clade7	2016	No	Primary MDR	-	Primary MDR	1	NA	MDR	MDR	rpoB Ser450Leu, rpoC Phe452Ser	katG Ser315Thr	pncA Cys72Tyr	embB Met306Val	rpsL Lys88Arg	-	-	-	-	-	-	-	-	-	-
98	M42070-59	C38	M29	Satun Hospital	Satun	Southern	Clade7	2016	No	Primary MDR	-	Primary MDR	1	NA	MDR	MDR	rpoB Ser450Leu	katG Ser315Thr	pncA Val139Gly	embB Met306Val	rpsL Lys88Arg	-	-	-	ethA 456_456del	-	-	-	-	-	-
99	M01764-60	C39	M30	Vachiraphuket Hospital	Phuket	Southern	Clade7	2017	No	Primary MDR	-	Primary MDR	2	NA	MDR	MDR	rpoB His445Asp	katG Ser315Thr	pncA Ile5Ser	embB Met306Val	-	-	-	-	-	-	-	-	-	-	-
100	M03266-57	C39	M30	Khura Buri Chai Phat Hospital	Phang Nga	Southern	Clade7	2014	No	Primary MDR	-	Primary MDR	3	NA	MDR	MDR	rpoB His445Asp	katG Ser315Thr	-	embB Met306Val	-	-	-	-	-	-	-	-	-	-	-
101	M05470-59	C39	M30	Office of Disease Prevention and Control 11 Nakhon Si Thammarat	Nakhon Si Thammarat	Southern	Clade7	2016	No	Primary MDR	-	Primary MDR	1	NA	MDR	MDR	rpoB His445Asp	katG Ser315Thr	pncA Ile5Ser	embB Met306Val	-	-	-	-	-	-	-	-	-	-	-
102	M00755-59	C40	MDR	Kantang Hospital	Trang	Southern	Clade7	2016	Yes	Primary MDR	-	Primary MDR	1	Yes	MDR	MDR	rpoB Glu460Gly, rpoB His445Tyr	katG Ser315Thr	pncA 449_450insG	embB Met306Val	-	-	-	-	-	-	-	-	-	-	-
103	M02257-57	C40	pre-XDR	National Institue of Health of Thailand	Nonthaburi	Central	Clade7	2014	Yes	Primary MDR	Acquired pre-XDR	Acquired pre-XDR	2	Yes	pre-XDR	pre-XDR	rpoB Glu460Gly, rpoB His445Tyr	katG Ser315Thr	pncA -11A>G	embB Met306Val	-	gyrA Asp94Tyr	-	-	-	-	-	-	-	-	-
104	M02288-57	C41	M31	Vachiraphuket Hospital	Phuket	Southern	Clade7	2014	Yes	Primary INH R	-	Primary INH R	2	No	MDR	PolyDR	-	katG Ser315Thr	-	-	-	-	-	-	ethA 755_756insGC	-	-	-	-	-	-
105	M08363-58	C41	M31	Suratthani Hospital	Surat Thani	Southern	Clade7	2015	Yes	Primary INH R	Acquired MDR	Acquired MDR	1	No	MDR	MDR	rpoB His445Tyr	katG Ser315Thr	-	-	-	-	-	-	-	-	-	-	-	-	-
106	M01368-60	C42	M32	Phatthalung Hospital	Phatthalung	Southern	Clade7	2017	No	Primary INH R	Acquired MDR	Acquired MDR	1	NA	MDR	MDR	rpoB His445Ser	katG Ser315Thr	-	-	-	-	-	-	-	-	-	-	-	-	-
107	M05098-58	C42	M32	Kongrha Hospital	Phatthalung	Southern	Clade7	2015	No	Primary INH R	Acquired MDR	Acquired MDR	1	NA	MDR	MDR	rpoB His445Pro	katG Ser315Thr	-	-	-	-	-	-	-	-	-	-	-	-	-
108	M00911-60	C43	XDR	Chaiyaphum Hospital	Chaiyaphum	Northeastern	NA	2017	Yes	Primary pre-XDR	Acquired XDR	Acquired XDR	1	Yes	XDR	XDR	rpoB Asp435Val	inhA Ser94Ala, fabG1 -15C>T	-	embB Asp328Gly, embB Gly406Ala	rpsL Lys43Arg	gyrA Asp94Gly	rrs_r.1401a>g	rrs_r.1401a>g	inhA Ser94Ala, fabG1 -15C>T	-	-	-	-	-	-
109	M01374-59	C43	pre-XDR	Chaiyaphum Hospital	Chaiyaphum	Northeastern	NA	2016	Yes	Primary pre-XDR	-	Primary pre-XDR	1	Yes	pre-XDR	pre-XDR	rpoB Asp435Val	inhA Ser94Ala, fabG1 -15C>T	pncA 391_392insG	embB Asp328Gly, embB Gly406Ala	rpsL Lys43Arg	gyrA Asp94Gly	-	-	inhA Ser94Ala, fabG1 -15C>T	-	-	-	-	-	-
110	M06765-58	C44	M33	Sriwilai Hospital	Bungkan	Northeastern	NA	2015	No	Primary MDR	-	Primary MDR	1	NA	MDR	MDR	rpoB His445Asp	inhA Ser94Ala, fabG1 -15C>T	pncA 321_322insA, pncA Ser104Arg	embB Met306Ile	-	-	-	-	inhA Ser94Ala, fabG1 -15C>T	-	-	-	-	-	-
111	M08535-58	C44	M33	Nongphai Hospital	Phetchabun	Central	NA	2015	No	Primary MDR	-	Primary MDR	2	NA	MDR	MDR	rpoB His445Asp	inhA Ser94Ala, fabG1 -15C>T	-	embB Met306Val	-	-	-	-	inhA Ser94Ala, fabG1 -15C>T	-	-	-	-	-	-
112	M02115-57	C45	M34	Sirinthorn Hospital	Bangkok	Central	NA	2014	No	Primary MDR	-	Primary MDR	1	NA	MDR	MDR	rpoB Ser450Leu	katG Ser315Thr	-	-	rpsL Lys43Arg	-	-	-	-	-	-	-	-	-	-
113	M08370-58	C45	M34	Wangsaiphun Hospital	Phichit	Central	NA	2015	No	Primary MDR	-	Primary MDR	2	NA	MDR	MDR	rpoB Ser450Leu	katG Ser315Thr	-	embB Met306Val	rpsL Lys43Arg	-	-	-	-	-	-	-	-	-	-
114	M00053-59	C46	X6	Devision of Tuberculosis	Bangkok	Central	NA	2016	No	Primary XDR	-	Primary XDR	1	NA	XDR	XDR	rpoB Ser450Leu	katG Ser315Thr	pncA_Chromosome:g.2288682_2289280del	-	rpsL Lys43Arg	gyrA Ala90Val	rrs_r.1401a>g	rrs_r.1401a>g	-	-	-	-	-	-	-
115	M08006-58	C46	X6	Devision of Tuberculosis	Bangkok	Central	NA	2015	No	Primary XDR	-	Primary XDR	1	NA	XDR	XDR	rpoB Ser450Leu	katG Ser315Thr	pncA_Chromosome:g.2288682_2289280del	-	rpsL Lys43Arg	gyrA Ala90Val	rrs_r.1401a>g	rrs_r.1401a>g	-	-	-	-	-	-	-
116	M04073-57	C47	P4	Kamphaengphet Hospital	Kamphaeng Phet	Central	NA	2014	No	Primary pre-XDR	-	Primary pre-XDR	2	NA	pre-XDR	pre-XDR	rpoB Ser450Leu	katG Ser315Thr	-	embB Met306Val, embB Gly406Asp	rpsL Lys43Arg	gyrA Asp94Gly	-	-	-	-	-	-	-	-	-
117	M04971-57	C47	P4	Police Hospital	Bangkok	Central	NA	2014	No	Primary pre-XDR	-	Primary pre-XDR	1	NA	pre-XDR	pre-XDR	rpoB Ser450Leu	katG Ser315Thr	-	embB Met306Val, embB Gly406Asp	rpsL Lys43Arg	gyrA Asp94Gly	-	-	-	-	-	-	-	-	-
118	M01761-60	C48	M35	Khlonghat Hospital	Sa Kaeo	Eastern	Clade8	2017	No	Primary INH R	-	Primary INH R	2	NA	MDR	PolyDR	-	katG Ser315Thr	pncA Leu4Ser, pncA Gly97Cys	embB Gly406Cys	-	-	-	-	-	-	-	-	-	-	-
119	M01893-60	C48	M35	Nikompattana Hospital	Rayong	Eastern	Clade8	2017	No	Primary INH R	-	Primary INH R	3	NA	MDR	PolyDR	-	katG Ser315Thr	pncA His51Tyr	embB Gln497Pro	-	-	-	-	-	-	-	-	-	-	-
120	M08139-58	C48	M35	Buddhasothorn Hospital	Chachoengsao	Eastern	Clade8	2015	No	Primary INH R	-	Primary INH R	2	NA	MDR	PolyDR	-	katG Ser315Thr	pncA Lys96Glu	embB Gly406Cys	-	-	-	-	-	-	-	-	-	-	-
121	M08612-58	C48	M35	Bamrasnaradura Institute	Nonthaburi	Central	Clade8	2015	No	Primary INH R	-	Primary INH R	2	NA	MDR	PolyDR	-	katG Ser315Thr	pncA Lys96Glu	embB Gly406Cys	-	-	-	-	-	-	-	-	-	-	-
122	M09929-58	C48	M35	Prapokklao Hospital	Chanthaburi	Eastern	Clade8	2015	No	Primary INH R	-	Primary INH R	1	NA	MDR	PolyDR	-	katG Ser315Thr	-	embB Gly406Cys	-	-	-	-	-	-	-	-	-	-	-
123	M01394-57	C49	M36	Rayong Hospital	Rayong	Eastern	Clade8	2014	Yes	Primary INH R, >> primary MDR	-	Primary MDR	1	Yes	MDR	MDR	rpoB His445Tyr	katG Ser315Thr	-	-	-	-	-	-	-	-	-	-	-	-	-
124	M01749-57	C49	M36	Rayong Hospital	Rayong	Eastern	Clade8	2014	Yes	Primary INH R	Acquired MDR	Acquired MDR	2	Yes	MDR	MDR	rpoB Asp435Val	katG Ser315Thr	-	-	-	-	-	-	-	-	-	-	-	-	-
125	M07111-58	C49	M36	Wangnamyen Hospital	Sa Kaeo	Eastern	Clade8	2015	Yes	Primary INH R >> primary MDR	-	Primary MDR	3	Yes	MDR	MDR	rpoB His445Tyr	katG Ser315Thr	-	-	-	-	-	-	-	-	-	-	-	-	-
126	M00660-59	C50	M37	Prapokklao Hospital	Chanthaburi	Eastern	Clade8	2016	No	Primary MDR	-	Primary MDR	1	NA	MDR	MDR	rpoB His445Tyr	katG Ser315Thr	pncA Gly108Arg	embB Asp328Tyr	-	-	-	-	-	-	-	-	-	-	-
127	M04299-57	C50	M37	Chonburi Hospital	Chon Buri	Eastern	Clade8	2014	No	Primary MDR	-	Primary MDR	2	NA	MDR	MDR	rpoB His445Tyr	katG Ser315Thr	-	embB Asp328Tyr	-	-	-	-	-	-	-	-	-	-	-
128	M09925-58	C50	M37	Khlung Hospital	Chanthaburi	Eastern	Clade8	2015	No	Primary MDR	-	Primary MDR	1	NA	MDR	MDR	rpoB His445Tyr	katG Ser315Thr	pncA Gly108Arg	embB Asp328Tyr	-	-	-	-	-	-	-	-	-	-	-
129	M01269-59	C51	M38	Nongchang Hospital	Uthai Thani	Central	Clade8	2016	No	Primary INH R	Acquired MDR	Acquired MDR	1	NA	MDR	MDR	rpoB Ser450Leu	katG Ser315Thr	-	embB Met306Val	-	-	-	-	-	-	-	-	-	-	-
130	M03990-57	C51	M38	Banglamung Hospital	Chon Buri	Eastern	Clade8	2014	No	Primary INH R	Acquired MDR	Acquired MDR	2	NA	MDR	MDR	rpoB His445Tyr	katG Ser315Thr	-	embB Met306Val	-	-	-	-	-	-	-	-	-	-	-
131	M00110-57	C52	M39	Sa Kaeo Crown Prince Hospital	Sa Kaeo	Eastern	Clade9	2014	No	Primary INH R	Acquired MDR	Acquired MDR	2	NA	MDR	MDR	rpoB His445Asp	katG Ser315Thr	-	embB Met306Val	rpsL Lys43Arg	-	-	-	-	thyX -16C>T	-	-	-	-	-
132	M01581-60	C52	M39	Chonburi Hospital	Chon Buri	Eastern	Clade9	2017	No	Primary INH R	Acquired MDR	Acquired MDR	1	NA	MDR	MDR	rpoB Ser450Leu	katG Ser315Thr	-	embB Met306Ile	rpsL Lys43Arg	-	-	-	-	thyX -16C>T	-	-	-	-	-
133	M00642-57	C53	M40	Devision of Tuberculosis	Bangkok	Central	Clade9	2014	No	Primary INH R	Acquired MDR	Acquired MDR	1	NA	MDR	MDR	rpoB Ser450Leu	katG Ser315Thr	-	embB Met306Ile	rpsL Lys43Arg	-	-	-	-	thyX -16C>T	-	-	-	-	-
134	M04950-59	C53	M40	Singburi Hospital	Sing Buri	Central	Clade9	2016	No	Primary INH R	Acquired MDR	Acquired MDR	2	NA	MDR	MDR	rpoB Leu452Pro	katG Ser315Thr	-	embB Met306Ile	rpsL Lys43Arg	-	-	-	-	thyX -16C>T	-	-	-	-	-
135	M00653-57	C54	MDR	Taksin Hospital	Bangkok	Central	Clade9	2014	No	Primary MDR	-	Primary MDR	2	NA	MDR	MDR	rpoB Leu452Pro, rpoB Asp435Ala	katG Ser315Thr	-	embB Met306Ile	rpsL Lys43Arg	-	-	-	-	thyX -16C>T	-	-	-	-	-
136	M00858-60	C54	pre-XDR	Chaophrayayommarat Hospital	Suphan Buri	Central	Clade9	2017	No	Primary MDR	-	Primary MDR	1	NA	pre-XDR	MDR	rpoB Leu452Pro, rpoB Asp435Ala	katG Ser315Thr	-	embB Met306Ile	rpsL Lys43Arg	-	-	-	-	thyX -16C>T	-	-	-	-	-
137	M03171-60	C55	M41	Samutsakhon Hospital	Samut Sakhon	Central	NA	2017	Yes	Primary INH R	-	Primary INH R	2	No	MDR	PolyDR	-	fabG1 -8T>C	-	-	rrs_r.517c>t	-	-	-	fabG1 -8T>C	-	-	-	-	-	-
138	M04543-57	C55	M41	Samutsakhon Hospital	Samut Sakhon	Central	NA	2014	Yes	Primary INH R	Acquired MDR	Acquired MDR	1	No	MDR	MDR	rpoB Asp435Val	fabG1 -8T>C	-	-	rrs_r.517c>t	-	-	-	fabG1 -8T>C	-	-	-	-	-	-
139	M03051-60	C56	M42	Satun Hospital	Satun	Southern	Clade10	2017	No	Primary INH R	Acquired MDR	Acquired MDR	1	NA	MDR	MDR	rpoB Leu452Pro	fabG1 -15C>T	-	embB Met306Val	rpsL Lys43Arg	-	-	-	fabG1 -15C>T	-	-	-	-	-	-
140	M06023-58	C56	M42	Songkhla Hospital	Songkhla	Southern	Clade10	2015	No	Primary INH R	Acquired MDR	Acquired MDR	1	NA	MDR	MDR	rpoB His445Arg	fabG1 -15C>T	-	-	rpsL Lys43Arg	-	-	-	fabG1 -15C>T	-	-	-	-	-	-
141	M02102-60	C57	M43	Nonthai Hospital	Nakhon Ratchasima	Northeastern	Clade10	2017	No	Primary MDR	-	Primary MDR	4	NA	MDR	MDR	rpoB Ser450Leu	fabG1 -15C>T	-	-	rpsL Lys43Arg	-	-	-	fabG1 -15C>T	-	-	-	-	-	-
142	M03295-57	C57	M43	Samutprakan Hospital	Samut Prakan	Central	Clade10	2014	No	Primary MDR	-	Primary MDR	1	NA	MDR	MDR	rpoB His445Tyr	fabG1 -15C>T	-	-	rpsL Lys43Arg	-	-	-	fabG1 -15C>T	-	-	-	-	-	-
143	M05859-57	C57	M43	Cha am Hospital	Phetchaburi	Western	Clade10	2014	No	Primary MDR	-	Primary MDR	2	NA	MDR	MDR	rpoB His445Tyr	fabG1 -15C>T, ahpC -52C>T	-	-	rpsL Lys43Arg	-	-	-	fabG1 -15C>T	-	-	-	-	-	-
144	M42539-59	C57	M43	Pranangklao Hospital	Nonthaburi	Central	Clade10	2016	No	Primary MDR	-	Primary MDR	3	NA	MDR	MDR	rpoB Ser450Leu	fabG1 -15C>T	-	-	rpsL Lys43Arg	-	-	-	fabG1 -15C>T	-	-	-	-	-	-
145	M01032-60	C58	pre-XDR	Nongkhai Hospital	Nong Khai	Northeastern	NA	2017	No	Primary MDR	-	Primary MDR	1	NA	pre-XDR	MDR	rpoB Asp435Tyr	inhA Ser94Ala, fabG1 -15C>T	-	-	rrs_r.514a>c	-	-	-	inhA Ser94Ala, fabG1 -15C>T	-	-	-	-	-	-
146	M02823-59	C58	MDR	Nongkhai Hospital	Nong Khai	Northeastern	NA	2016	No	Primary MDR	-	Primary MDR	2	NA	MDR	MDR	rpoB Asp435Tyr	inhA Ser94Ala, fabG1 -15C>T	-	-	rrs_r.514a>c	-	-	-	inhA Ser94Ala, fabG1 -15C>T	-	-	-	-	-	-
147	M01481-57	C59	M44	Kamphaengphet Hospital	Kamphaeng Phet	Central	Clade11	2014	Yes	Primary INH R	Acquired MDR	Acquired MDR	1	Yes	MDR	MDR	rpoB Leu452Pro	katG Ser315Thr	pncA 429_429del	embB Gln497Arg	rpsL Lys43Arg	-	-	-	-	folC Ser150Gly	-	-	-	-	-
148	M01645-60	C59	M44	Wangsaphung Hospital	Loei	Northeastern	Clade11	2017	Yes	Primary INH R >> primary MDR >> primary pre-XDR	-	Primary pre-XDR	4	Yes	MDR	pre-XDR	rpoB His445Tyr	katG Ser315Thr	-	embB Gln497Arg	rpsL Lys43Arg	gyrA Asp94Gly	-	-	ethA Gln347*	folC Ser150Gly	-	-	-	-	-
149	M00239-59	C59	P5	Chonburi Hospital	Chon Buri	Eastern	Clade11	2016	Yes	Primary INH R >> primary MDR >> primary pre-XDR	-	Primary pre-XDR	2	Yes	pre-XDR	pre-XDR	rpoB His445Tyr	katG Ser315Thr	-	embB Gln497Arg	rpsL Lys43Arg	gyrA Asp94Gly	-	-	ethA 1431_1432insT	folC Ser150Gly	-	-	-	-	-
150	M03203-57	C59	P5	Chonburi Hospital	Chon Buri	Eastern	Clade11	2014	Yes	Primary INH R >> primary MDR >> primary pre-XDR	-	Primary pre-XDR	3	Yes	pre-XDR	pre-XDR	rpoB His445Tyr	katG Ser315Thr	-	embB Gln497Arg	rpsL Lys43Arg	gyrA Asp94Gly	-	-	-	folC Ser150Gly	-	-	-	-	-
151	M05377-59	C59	XDR	Khonkaen Hospital	Khon Kaen	Northeastern	Clade11	2016	Yes	Primary INH R >> primary MDR >> primary pre-XDR	-	Primary pre-XDR	3	Yes	XDR	pre-XDR	rpoB His445Tyr	katG Ser315Thr	-	embB Gln497Arg	rpsL Lys43Arg	gyrA Asp94Gly	-	-	-	folC Ser150Gly	-	-	-	-	-
152	M00912-60	C60	M45	Office of Disease Prevention and Control 9 Nakhon Ratchasima	Nakhon Ratchasima	Northeastern	Clade11	2017	Yes	Primary MDR	-	Primary MDR	2	Yes	MDR	MDR	rpoB Ser450Leu	katG Ser315Thr	-	embB Tyr319Ser	rpsL Lys43Arg	-	-	-	-	folC Ser150Gly	-	-	-	-	-
153	M09565-58	C60	M45	Chaiyaphum Hospital	Chaiyaphum	Northeastern	Clade11	2015	Yes	Primary MDR	-	Primary MDR	1	Yes	MDR	MDR	rpoB Ser450Leu	katG Ser315Thr	-	embB Tyr319Ser	rpsL Lys43Arg	-	-	-	-	folC Ser150Gly	-	-	-	-	-
154	M05065-59	C60	pre-XDR	Phukiao Hospital	Chaiyaphum	Northeastern	Clade11	2016	Yes	Primary MDR	Acquired pre-XDR	Acquired pre-XDR	3	Yes	pre-XDR	pre-XDR	rpoB Ser450Leu	katG Ser315Thr	-	embB Tyr319Ser	rpsL Lys43Arg	gyrA Asp94Gly	-	-	-	folC Ser150Gly	-	-	-	-	-
155	M07903-58	C61	M46	The Golden Gate Hospital	Nakhon Ratchasima	Northeastern	Clade11	2015	No	Primary MDR	-	Primary MDR	1	NA	MDR	MDR	rpoB Ala286Val, rpoB Ser450Leu	katG Ser315Thr	-	embB Tyr319Ser	rpsL Lys43Arg	-	-	-	-	folC Ser150Gly	-	-	-	-	-
156	M09633-58	C61	M46	Sisatchanalai Hospital	Sukhothai	Central	Clade11	2015	No	Primary MDR	-	Primary MDR	3	NA	MDR	MDR	rpoB Ser450Leu	katG Ser315Thr	-	embB Tyr319Ser	rpsL Lys43Arg	-	-	-	-	folC Ser150Gly	-	-	-	-	-
157	M37378-57	C61	M46	Nangrong Hospital	Buri Ram	Northeastern	Clade11	2014	No	Primary MDR	-	Primary MDR	1	NA	MDR	MDR	rpoB Ser450Leu	katG Ser315Thr	-	embB Tyr319Ser	rpsL Lys43Arg	-	-	-	-	folC Ser150Gly	-	-	-	-	-
158	M37947-57	C61	M46	Buriram Hospital	Buri Ram	Northeastern	Clade11	2014	No	Primary MDR	-	Primary MDR	2	NA	MDR	MDR	rpoB Ser450Leu	katG Ser315Thr	-	embB Tyr319Ser	rpsL Lys43Arg	-	-	-	-	folC Ser150Gly	-	-	-	-	-
159	M00092-60	C62	M47	Public Health Center 4	Bangkok	Central	Clade11	2017	No	Primary MDR	-	Primary MDR	4	NA	MDR	MDR	rpoB Ser450Leu	katG Ser315Thr	-	embA -12C>T	rpsL Lys43Arg	-	-	-	-	folC Ser150Gly	-	-	-	-	-
160	M01151-60	C62	M47	Kantharalak Hospital	Si Sa Ket	Northeastern	Clade11	2017	No	Primary MDR	-	Primary MDR	3	NA	MDR	MDR	rpoB Ser450Leu	katG Ser315Thr	-	embA -12C>T	rpsL Lys43Arg	-	-	-	-	folC Ser150Gly	-	-	-	-	-
161	M02455-58	C62	M47	Paholpolpayuhasena Hospital	Kanchanaburi	Western	Clade11	2015	No	Primary MDR	-	Primary MDR	2	NA	MDR	MDR	rpoB Ser450Leu	katG Ser315Thr	pncA Gln141Pro	embA -12C>T	rpsL Lys43Arg	-	-	-	-	folC Ser150Gly	-	-	-	-	-
162	M09928-58	C62	M47	Bangbo Hospital	Samut Prakan	Central	Clade11	2015	No	Primary MDR	-	Primary MDR	1	NA	MDR	MDR	rpoB Ser450Leu	katG Ser315Thr	pncA 407_408insC	embB Met306Ile, embA -12C>T	rpsL Lys43Arg	-	-	-	ethA 391_391del	folC Ser150Gly	-	-	-	-	-
163	M00433-59	C63	M48	Phrachomklao Hospital	Phetchaburi	Western	Clade11	2016	Yes	Primary MDR	-	Primary MDR	4	Yes	MDR	MDR	rpoB Ser450Leu	katG Ser315Thr	-	embA -12C>T	rpsL Lys43Arg	-	-	-	-	folC Ser150Gly	-	-	-	-	-
164	M01156-59	C63	M48	Phrachomklao Hospital	Phetchaburi	Western	Clade11	2016	Yes	Primary MDR	-	Primary MDR	2	Yes	MDR	MDR	rpoB Ser450Leu	katG Ser315Thr	-	embA -12C>T	rpsL Lys43Arg	-	-	-	-	folC Ser150Gly	-	-	-	-	-
165	M01425-60	C63	M48	Phrachomklao Hospital	Phetchaburi	Western	Clade11	2017	Yes	Primary MDR	-	Primary MDR	2	Yes	MDR	MDR	rpoB Ser450Leu	katG Ser315Thr	-	embA -12C>T	rpsL Lys43Arg	-	-	-	-	folC Ser150Gly	-	-	-	-	-
166	M03159-60	C63	M48	Phrachomklao Hospital	Phetchaburi	Western	Clade11	2017	Yes	Primary MDR	-	Primary MDR	2	Yes	MDR	MDR	rpoB Ser450Leu	katG Ser315Thr	-	embA -12C>T	rpsL Lys43Arg	-	-	-	-	folC Ser150Gly	-	-	-	-	-
167	M05369-58	C63	M48	Bangbo Hospital	Samut Prakan	Central	Clade11	2015	Yes	Primary MDR	-	Primary MDR	1	Yes	MDR	MDR	rpoB Ser450Leu	katG Ser315Thr	-	embA -12C>T	rpsL Lys43Arg	-	-	-	-	folC Ser150Gly	-	-	-	-	-
168	M06918-59	C63	M48	Phrachomklao Hospital	Phetchaburi	Western	Clade11	2016	Yes	Primary MDR	-	Primary MDR	3	Yes	MDR	MDR	rpoB Ser450Leu	katG Ser315Thr	-	embA -12C>T	rpsL Lys43Arg	-	-	-	-	folC Ser150Gly	-	-	-	-	-
169	M08965-58	C63	M48	Phrachomklao Hospital	Phetchaburi	Western	Clade11	2015	Yes	Primary MDR	-	Primary MDR	2	Yes	MDR	MDR	rpoB Ser450Leu	katG Ser315Thr	-	embA -12C>T	rpsL Lys43Arg	-	-	-	-	folC Ser150Gly	-	-	-	-	-
170	M36881-57	C63	M48	Charoenkrung Pracharak Hospital	Bangkok	Central	Clade11	2014	Yes	Primary MDR	-	Primary MDR	1	Yes	MDR	MDR	rpoB Ser450Leu	katG Ser315Thr	-	embA -12C>T	rpsL Lys43Arg	-	-	-	-	folC Ser150Gly	-	-	-	-	-
171	M42084-59	C63	M48	Nongkhai Hospital	Nong Khai	Northeastern	Clade11	2016	Yes	Primary MDR	-	Primary MDR	1	Yes	MDR	MDR	rpoB Ser450Leu	katG Ser315Thr	-	embA -12C>T	rpsL Lys43Arg	-	-	-	-	folC Ser150Gly	-	-	-	-	-
172	M00816-60	C63	pre-XDR	Phrachomklao Hospital	Phetchaburi	Western	Clade11	2017	Yes	Primary MDR	Acquired pre-XDR	Acquired pre-XDR	1	Yes	pre-XDR	pre-XDR	rpoB Ser450Leu	katG Ser315Thr	-	embA -12C>T	rpsL Lys43Arg	-	rrs_r.1401a>g	rrs_r.1401a>g	-	folC Ser150Gly	-	-	-	-	-
173	M01352-60	C64	M49	Public Health Center 28	Bangkok	Central	Clade12	2017	No	Primary MDR	-	Primary MDR	1	NA	MDR	MDR	rpoB Ser450Leu	katG Ser315Thr	-	embB Met306Val	rpsL Lys43Arg	-	-	-	ethA 639_640del	-	-	-	-	-	-
174	M02130-57	C64	M49	Udonthani Hospital	Udon Thani	Northeastern	Clade12	2014	No	Primary MDR	-	Primary MDR	2	NA	MDR	MDR	rpoB Ser450Leu	katG Ser315Thr	-	embB Met306Val	rpsL Lys43Arg	-	-	-	ethA 639_640del	-	-	-	-	-	-
175	M02000-60	C65	M50	Sisaket Hospital	Si Sa Ket	Northeastern	Clade12	2017	No	Primary INH R	Acquired MDR	Acquired MDR	2	NA	MDR	MDR	rpoB Leu452Pro, rpoB Ile491Phe	katG Ser315Thr	-	-	rpsL Lys43Arg	-	-	-	ethA 639_640del	-	-	-	-	-	-
176	M06778-58	C65	M50	Roi et Hospital	Roi Et	Northeastern	Clade12	2015	No	Primary INH R	Acquired MDR	Acquired MDR	1	NA	MDR	MDR	rpoB His445Asp	katG Ser315Thr	-	-	rpsL Lys43Arg	-	-	-	ethA 639_640del	-	-	-	-	-	-
177	M05474-59	C66	M51	Chonburi Hospital	Chon Buri	Eastern	Clade12	2016	No	Primary MDR	-	Primary MDR	1	NA	MDR	MDR	rpoB His445Tyr	katG Ser315Thr	-	embB Met306Val	rpsL Lys43Arg	-	-	-	ethA 639_640del	-	-	-	-	-	-
178	M05516-57	C66	M51	Prapokklao Hospital	Chanthaburi	Eastern	Clade12	2014	No	Primary MDR	-	Primary MDR	2	NA	MDR	MDR	rpoB His445Tyr	katG Ser315Thr	-	embB Met306Val	rpsL Lys43Arg	-	-	-	ethA 639_640del	-	-	-	-	-	-
179	M01900-60	C67	M52	Office of Disease Prevention and Control 1 Chiangmai	Chiang Mai	Northern	Clade12	2017	No	Primary INH R	Acquired MDR	Acquired MDR	1	NA	MDR	MDR	rpoB Ser450Leu	katG Ser315Thr	-	-	rpsL Lys43Arg	-	-	-	ethA 639_640del	-	-	-	-	-	-
180	M03265-60	C67	M52	Chonburi Hospital	Chon Buri	Eastern	Clade12	2017	No	Primary INH R	Acquired MDR	Acquired MDR	2	NA	MDR	MDR	rpoB 1296_1297insTTC	katG Ser315Thr	-	embB Met306Val	rpsL Lys43Arg	-	-	-	ethA 640_641del	-	-	-	-	-	-
181	M02301-60	C68	M53	Buddhachinaraj Hospital	Phitsanulok	Central	Clade12	2017	No	Primary MDR	-	Primary MDR	2	NA	MDR	MDR	rpoB His445Tyr	katG Ser315Thr	-	-	rpsL Lys43Arg	-	-	-	ethA 639_640del	-	-	-	-	-	-
182	M03756-57	C68	M53	Banglamung Hospital	Chon Buri	Eastern	Clade12	2014	No	Primary MDR	-	Primary MDR	1	NA	MDR	MDR	rpoB His445Tyr	katG Ser315Thr	-	embB Gln497Arg	rpsL Lys43Arg	-	-	-	ethA 639_640del	-	-	-	-	-	-
183	M05952-59	C69	M54	Public Health Center 36	Bangkok	Central	Clade12	2016	No	Primary INH R	-	Primary INH R	2	NA	MDR	PolyDR	-	katG Ser315Thr	-	-	rpsL Lys43Arg	-	-	-	ethA 639_640del	-	-	-	-	-	-
184	M42412-59	C69	M54	Taksin Hospital	Bangkok	Central	Clade12	2016	No	Primary INH R	-	Primary INH R	1	NA	MDR	PolyDR	-	katG Ser315Thr	-	-	rpsL Lys43Arg	-	-	-	ethA 639_640del	-	-	-	-	-	-
185	M02194-57	C70	X7	Ranong Hospital	Ranong	Southern	Clade12	2014	Yes	Primary INH R >> primary MDR >> primary XDR	-	Primary XDR	2	Yes	XDR	XDR	rpoB Leu452Pro	katG Ser315Thr	pncA Val139Gly	embB Met306Val	rpsL Lys43Arg	gyrA Ala90Val	rrs_r.1401a>g	rrs_r.1401a>g	ethA 639_640del	-	-	-	-	-	-
186	M06687-59	C70	X7	Ranong Hospital	Ranong	Southern	Clade12	2016	Yes	Primary INH R >> primary MDR >> primary XDR	-	Primary XDR	3	Yes	XDR	XDR	rpoB Leu452Pro	katG Ser315Thr	pncA Val139Gly	embB Met306Val	rpsL Lys43Arg	gyrA Ala90Val, gyrA Asp94Ala	rrs_r.1401a>g	rrs_r.1401a>g	ethA 639_640del	thyA Thr22Ala, thyX -16C>T	-	-	-	-	-
187	M02842-59	C70	MDR	Khammuang Hospital	Kalasin	Northeastern	Clade12	2016	Yes	Primary INH R	Acquired MDR	Acquired MDR	1	Yes	MDR	MDR	rpoB His445Asp	katG Ser315Thr	-	-	rpsL Lys43Arg	-	-	-	ethA 639_640del	-	-	-	-	-	-
188	M01543-60	C71	M55	Hatyai Hospital	Songkhla	Southern	Clade12	2017	Yes	Primary INH R >> primary MDR	-	Primary MDR	2	No	MDR	MDR	rpoB Ser450Leu	katG Ser315Thr	-	embB Met306Ile	rpsL Lys43Arg	-	-	-	ethA 639_640del	thyA Thr22Ala, thyX -16C>T	-	-	-	-	-
189	M02123-60	C71	M55	Chonburi Hospital	Chon Buri	Eastern	Clade12	2017	Yes	Primary INH R >> primary MDR	-	Primary MDR	1	No	MDR	MDR	rpoB Ser450Leu	katG Ser315Thr	pncA Gly17Asp	embB Met306Ile	rpsL Lys43Arg	-	-	-	ethA 639_640del	thyA Thr22Ala	-	-	-	-	-
190	M03183-60	C71	M55	Chonburi Hospital	Chon Buri	Eastern	Clade12	2017	Yes	Primary INH R >> primary MDR	-	Primary MDR	1	No	MDR	MDR	rpoB Ser450Leu	katG Ser315Thr	-	embB Met306Ile	rpsL Lys43Arg	-	-	-	ethA 639_640del	thyA Thr22Ala, thyX -16C>T	-	-	-	-	-
191	M03237-57	C71	M55	Detudom Crown Prince Hospital	Ubon Ratchathani	Northeastern	Clade12	2014	Yes	Primary INH R >> primary MDR	-	Primary MDR	3	No	MDR	MDR	rpoB Ser450Leu	katG Ser315Thr	pncA Ser67Pro	embB Met306Ile	rpsL Lys43Arg	-	-	-	ethA 639_640del	thyA Thr22Ala	-	-	-	-	-
192	M04015-59	C71	M55	Nopparat Rajathanee Hospital	Bangkok	Central	Clade12	2016	Yes	Primary INH R >> primary MDR	-	Primary MDR	3	No	MDR	MDR	rpoB Ser450Leu	katG Ser315Thr	-	embB Met306Ile	rpsL Lys43Arg	-	-	-	ethA 639_640del	thyA Thr22Ala	-	-	-	-	-
193	M06776-58	C71	M55	Udonthani Hospital	Udon Thani	Northeastern	Clade12	2015	Yes	Primary INH R	Acquired MDR	Acquired MDR	4	No	MDR	MDR	rpoB His445Tyr	katG Ser315Thr	-	embB Met306Ile	rpsL Lys43Arg	-	-	-	ethA 639_640del	thyA Thr22Ala	-	-	-	-	-
194	M01258-57	C71	P6	Chonburi Hospital	Chon Buri	Eastern	Clade12	2014	Yes	Primary INH R	-	Primary INH R	2	No	pre-XDR	PolyDR	-	katG Ser315Thr	-	embB Met306Ile	rpsL Lys43Arg	-	-	-	ethA 639_640del	thyA Thr22Ala	-	-	-	-	-
195	M42309-59	C71	P6	Taksin Hospital	Bangkok	Central	Clade12	2016	Yes	Primary INH R >> primary MDR	-	Primary MDR	1	No	pre-XDR	MDR	rpoB Ser450Leu	katG Ser315Thr	pncA His51Arg	embB Met306Ile	rpsL Lys43Arg	-	-	-	ethA 639_640del	thyA Thr22Ala	-	-	-	-	-
196	M00644-59	C72	P7	Navamin Hospital 9	Bangkok	Central	Clade12	2016	Yes	Primary pre-XDR	-	Primary pre-XDR	1	Yes	pre-XDR	pre-XDR	rpoB Ser450Leu	katG Ser315Thr	pncA -11A>C	embB Met306Val	rpsL Lys43Arg	gyrA Ala90Val	-	-	ethA 639_640del	-	-	-	-	-	-
197	M03383-59	C72	P7	Detudom Crown Prince Hospital	Ubon Ratchathani	Northeastern	Clade12	2016	Yes	Primary pre-XDR	-	Primary pre-XDR	2	Yes	pre-XDR	pre-XDR	rpoB Ser450Leu	katG Ser315Thr	pncA -11A>C	embB Met306Val	rpsL Lys43Arg	gyrA Ala90Val	-	-	ethA 639_640del	-	-	-	-	-	-
198	M03783-59	C72	P7	Warinchamrap Hospital	Ubon Ratchathani	Northeastern	Clade12	2016	Yes	Primary pre-XDR	-	Primary pre-XDR	3	Yes	pre-XDR	pre-XDR	rpoB Ser450Leu	katG Ser315Thr	pncA -11A>C	embB Met306Val	rpsL Lys43Arg	gyrA Ala90Val	-	-	ethA 639_640del	-	-	-	-	-	-
199	M04451-60	C72	P7	Klang Hospital	Bangkok	Central	Clade12	2017	Yes	Primary pre-XDR	-	Primary pre-XDR	4	Yes	pre-XDR	pre-XDR	rpoB Ser450Leu	katG Ser315Thr	pncA -11A>C	embB Met306Val	rpsL Lys43Arg	gyrA Ala90Val	-	-	ethA 639_640del	-	-	-	-	-	-
200	M02248-57	C72	X8	Mukdahan Hospital	Mukdahan	Northeastern	Clade12	2014	Yes	Primary pre-XDR	-	Primary pre-XDR	1	Yes	XDR	pre-XDR	rpoB Ser450Leu	katG Ser315Thr	pncA -11A>C	embB Met306Val	rpsL Lys43Arg	gyrA Ala90Val	-	-	ethA 639_640del	-	-	-	-	-	-
201	M05475-57	C72	X8	Detudom Crown Prince Hospital	Ubon Ratchathani	Northeastern	Clade12	2014	Yes	Primary pre-XDR	-	Primary pre-XDR	3	Yes	XDR	pre-XDR	rpoB Ser450Leu	katG Ser315Thr	pncA -11A>C	embB Met306Val	rpsL Lys43Arg	gyrA Ala90Val	-	-	ethA 639_640del	-	-	-	-	-	-
202	M06660-58	C72	X8	Trat Hospital	Trat	Eastern	Clade12	2015	Yes	Primary pre-XDR	Acquired XDR	Acquired XDR	2	Yes	XDR	XDR	rpoB Ser450Leu	katG Ser315Thr	pncA -11A>C	embB Met306Val	rpsL Lys43Arg	gyrA Ala90Val	rrs_r.1401a>g	rrs_r.1401a>g	ethA 640_641del	-	-	-	-	-	-
203	M01027-57	C73	X8	Devision of Tuberculosis	Bangkok	Central	Clade12	2014	No	Primary pre-XDR	-	Primary pre-XDR	1	NA	XDR	pre-XDR	rpoB Ser450Leu	katG Ser315Thr	pncA -11A>C	embB Met306Val	rpsL Lys43Arg	gyrA Ala90Val	-	-	ethA 639_640del	-	-	-	-	-	-
204	M01412-60	C73	pre-XDR	Chulalongkorn Hospital	Bangkok	Central	Clade12	2017	No	Primary pre-XDR	-	Primary pre-XDR	1	NA	pre-XDR	pre-XDR	rpoB Ser450Leu	katG Ser315Thr	pncA -11A>C	embB Met306Val	rpsL Lys43Arg	gyrA Ala90Val	-	-	ethA 639_640del	-	-	-	-	-	-
205	M00169-60	C74	M56	Taksin Hospital	Bangkok	Central	Clade12	2017	No	Primary MDR	-	Primary MDR	2	NA	MDR	MDR	rpoB Ser450Leu	katG Ser315Thr	pncA -11A>G	embB Met306Ile, embB Gly406Asp	rpsL Lys43Arg	-	-	-	ethA 639_640del	-	-	-	-	-	-
206	M06619-58	C74	M56	Singburi Hospital	Sing Buri	Central	Clade12	2015	No	Primary MDR	-	Primary MDR	1	NA	MDR	MDR	rpoB Ser450Leu	katG Ser315Thr	pncA Ala46Val	-	rpsL Lys43Arg	-	-	-	ethA 639_640del	-	-	-	-	-	-
207	M01223-59	C75	MDR	Nadun Hospital	Maha Sarakham	Northeastern	Clade12	2016	Yes	Primary INH R	Acquired MDR	Acquired MDR	2	No	MDR	MDR	rpoB Ser450Trp	katG Ser315Thr	-	-	rpsL Lys43Arg	-	-	-	ethA 639_640del	-	-	-	-	-	-
208	M05333-59	C75	pre-XDR	Fort sunpasitthiprasong Hospital	Ubon Ratchathani	Northeastern	Clade12	2016	Yes	Primary INH R	Acquired pre-XDR	Acquired pre-XDR	1	No	pre-XDR	pre-XDR	rpoB Ser450Leu	katG Ser315Thr	pncA Thr76Pro	embB Gly406Ala	rpsL Lys43Arg	gyrA Asp94Gly	-	-	ethA 639_640del	-	-	-	-	-	-
209	M00113-57	C76	MDR	Banglamung Hospital	Chon Buri	Eastern	Clade12	2014	Yes	Primary MDR	-	Primary MDR	1	Yes	MDR	MDR	rpoB His445Arg	katG Ser315Thr	-	-	rpsL Lys43Arg	-	-	-	ethA 639_640del	-	-	-	-	-	-
210	M03202-57	C76	pre-XDR	Chonburi Hospital	Chon Buri	Eastern	Clade12	2014	Yes	Primary MDR	Acquired pre-XDR	Acquired pre-XDR	2	Yes	pre-XDR	pre-XDR	rpoB His445Arg	katG Ser315Thr	-	embB Gly406Ala	rpsL Lys43Arg	gyrA Asp94Gly	-	-	ethA 639_640del	-	-	-	-	-	-
211	M04312-58	C77	M57	Public Health Center 30	Bangkok	Central	Clade12	2015	No	Primary MDR	-	Primary MDR	1	NA	MDR	MDR	rpoB Ser450Leu	katG Ser315Thr	-	embB Met306Ile	rpsL Lys43Arg	-	-	-	ethA 639_640del	-	-	-	-	-	-
212	M05583-57	C77	M57	Public Health Center 40	Bangkok	Central	Clade12	2014	No	Primary MDR	-	Primary MDR	1	NA	MDR	MDR	rpoB Ser450Leu	katG Ser315Thr	-	embB Met306Ile	rpsL Lys43Arg	-	-	-	ethA 639_640del	-	-	-	-	-	-
213	M09907-58	C77	M57	Devision of Tuberculosis	Bangkok	Central	Clade12	2015	No	Primary MDR	-	Primary MDR	1	NA	MDR	MDR	rpoB Ser450Leu	katG Ser315Thr	-	embB Met306Ile	rpsL Lys43Arg	-	-	-	ethA 639_640del	-	-	-	-	-	-
214	M00187-60	C78	M58	Buddhasothorn Hospital	Chachoengsao	Eastern	Clade12	2017	No	Primary MDR	-	Primary MDR	1	NA	MDR	MDR	rpoB Ser450Leu	katG Ser315Thr	-	embB Tyr319Ser	rpsL Lys43Arg	-	-	-	ethA 639_640del	-	-	-	-	-	-
215	M00685-60	C78	M58	Chonburi Hospital	Chon Buri	Eastern	Clade12	2017	No	Primary MDR	-	Primary MDR	1	NA	MDR	MDR	rpoB Ser450Leu	katG Ser315Thr	-	embB Tyr319Ser	rpsL Lys43Arg	-	-	-	ethA 639_640del	-	-	-	-	-	-
216	M01398-60	C78	M58	Chonburi Hospital	Chon Buri	Eastern	Clade12	2017	No	Primary MDR	-	Primary MDR	2	NA	MDR	MDR	rpoB Ser450Leu	katG Ser315Thr	-	embB Tyr319Ser	rpsL Lys43Arg	-	-	-	ethA 639_640del	-	-	-	-	-	-
217	M02105-60	C78	M58	Kaengkhro Hospital	Chaiyaphum	Northeastern	Clade12	2017	No	Primary MDR	-	Primary MDR	3	NA	MDR	MDR	rpoB Ser450Leu	katG Ser315Thr	-	embB Tyr319Ser	rpsL Lys43Arg	-	-	-	ethA 639_640del	-	-	-	-	-	-
218	M00610-60	C79	M59	Phanatnikhom Hospital	Chon Buri	Eastern	Clade12	2017	No	Primary INH R	Acquired MDR	Acquired MDR	2	NA	MDR	MDR	rpoB Ser450Leu, rpoB Leu452Pro	katG Ser315Thr	-	-	rpsL Lys43Arg	-	-	-	ethA 639_640del	-	-	-	-	-	-
219	M07967-58	C79	M59	Office of Disease Prevention and Control 1 Chiangmai	Chiang Mai	Northern	Clade12	2015	No	Primary INH R	Acquired MDR	Acquired MDR	1	NA	MDR	MDR	rpoB His445Leu	katG Ser315Thr	-	-	rpsL Lys43Arg	-	-	-	ethA 640_641del	-	-	-	-	-	-
220	M04163-60	C80	M60	Public Health Center 29	Bangkok	Central	Clade12	2017	Yes	Primary INH R >> primary MDR	-	Primary MDR	1	Yes	MDR	MDR	rpoB His445Leu	katG Ser315Thr	-	-	rpsL Lys43Arg	-	-	-	ethA 639_640del	-	-	-	-	-	-
221	M04300-60	C80	M60	Public Health Center 48	Bangkok	Central	Clade12	2017	Yes	Primary INH R >> primary MDR	-	Primary MDR	1	Yes	MDR	MDR	rpoB His445Leu	katG Ser315Thr	-	-	rpsL Lys43Arg	-	-	-	ethA 639_640del	-	-	-	-	-	-
222	M04432-60	C80	M60	Public Health Center 23	Bangkok	Central	Clade12	2017	Yes	Primary INH R >> primary MDR	-	Primary MDR	2	Yes	MDR	MDR	rpoB His445Leu	katG Ser315Thr	-	-	rpsL Lys43Arg	-	-	-	ethA 639_640del	-	-	-	-	-	-
223	M08156-58	C80	M60	Devision of Tuberculosis	Bangkok	Central	Clade12	2015	Yes	Primary INH R	Acquired MDR	Acquired MDR	3	Yes	MDR	MDR	rpoB Asp435Val	katG Ser315Thr	-	embB Gln497Pro	rpsL Lys43Arg	-	-	-	ethA 639_640del	-	-	-	-	-	-
224	M00864-60	C81	M61	Samutsakhon Hospital	Samut Sakhon	Central	Clade13	2017	No	Primary pre-XDR	-	Primary pre-XDR	1	NA	MDR	pre-XDR	rpoB Ser450Leu	katG Ser315Thr	-	embB Gly406Asp	rpsL Lys43Arg	-	eis -10G>A	-	ethA 639_640del	-	-	-	-	-	-
225	M00884-60	C81	M61	Makarak Hospital	Kanchanaburi	Western	Clade13	2017	No	Primary pre-XDR	-	Primary pre-XDR	1	NA	MDR	pre-XDR	rpoB Ser450Leu	katG Ser315Thr	-	embB Gly406Asp	rpsL Lys43Arg	-	eis -10G>A	-	ethA 639_640del	-	-	-	-	-	-
226	M01154-59	C82	P8	Uthong Hospital	Suphan Buri	Central	Clade13	2016	No	Primary MDR	Acquired pre-XDR	Acquired pre-XDR	2	NA	pre-XDR	pre-XDR	rpoB Ser450Leu	katG Ser315Thr	-	embB Gly406Asp	rpsL Lys43Arg	gyrA Ala90Val	-	-	ethA 639_640del	-	-	-	-	-	-
227	M02752-60	C82	P8	Makarak Hospital	Kanchanaburi	Western	Clade13	2017	No	Primary MDR	Acquired pre-XDR	Acquired pre-XDR	1	NA	pre-XDR	pre-XDR	rpoB Ser450Leu	katG Ser315Thr	-	embB Gly406Asp	rpsL Lys43Arg	gyrA Asp94Ala	-	-	ethA 639_640del	-	-	-	-	-	-
228	M00473-59	C83	M62	Prapokklao Hospital	Chanthaburi	Eastern	Clade13	2016	Yes	Primary MDR	-	Primary MDR	1	Yes	MDR	MDR	rpoB Ser450Leu	katG Ser315Thr	-	embB Gly406Asp	rpsL Lys43Arg	-	-	-	ethA 639_640del	-	-	-	-	-	-
229	M02790-60	C83	M62	Chaophrayayommarat Hospital	Suphan Buri	Central	Clade13	2017	Yes	Primary MDR	-	Primary MDR	3	Yes	MDR	MDR	rpoB Ser450Leu	katG Ser315Thr	-	embB Gly406Asp	rpsL Lys43Arg	-	-	-	ethA 639_640del	-	-	-	-	-	-
230	M06667-58	C83	M62	Uthong Hospital	Suphan Buri	Central	Clade13	2015	Yes	Primary MDR	Acquired pre-XDR	Acquired pre-XDR	2	Yes	MDR	pre-XDR	rpoB Ser450Leu	katG Ser315Thr	-	embB Gly406Asp	rpsL Lys43Arg	gyrA Asp94Asn	-	-	ethA 639_640del	-	-	-	-	-	-
231	M01705-59	C84	X9	Chonburi Hospital	Chon Buri	Eastern	Clade13	2016	No	Primary XDR	-	Primary XDR	1	NA	XDR	XDR	rpoB Ser450Leu	katG Ser315Thr	-	embB Gly406Asp	rpsL Lys43Arg	gyrA Ala90Val	rrs_r.1401a>g	rrs_r.1401a>g	ethA 639_640del	-	-	-	-	-	-
232	M03452-57	C84	X9	Chonburi Hospital	Chon Buri	Eastern	Clade13	2014	No	Primary XDR	-	Primary XDR	2	NA	XDR	XDR	rpoB Ser450Leu	katG Ser315Thr	-	embB Gly406Asp	rpsL Lys43Arg	gyrA Ala90Val	rrs_r.1401a>g	rrs_r.1401a>g	ethA 639_640del	-	-	-	-	-	-
233	M00846-60	C85	M63	Makarak Hospital	Kanchanaburi	Western	Clade13	2017	No	Primary MDR	-	Primary MDR	1	NA	MDR	MDR	rpoB Ser450Leu	katG Ser315Thr	-	embB Gly406Asp	rpsL Lys43Arg	-	-	-	ethA 639_640del	-	-	-	-	-	-
234	M02423-60	C85	M63	Paholpolpayuhasena Hospital	Kanchanaburi	Western	Clade13	2017	No	Primary MDR	-	Primary MDR	1	NA	MDR	MDR	rpoB Ser450Leu	katG Ser315Thr	-	embB Gly406Asp	rpsL Lys43Arg	-	-	-	ethA 639_640del	-	-	-	-	-	-
235	M04541-57	C85	M63	Makarak Hospital	Kanchanaburi	Western	Clade13	2014	No	Primary MDR	-	Primary MDR	3	NA	MDR	MDR	rpoB Ser450Leu	katG Ser315Thr	-	embB Gly406Asp	rpsL Lys43Arg	-	-	-	ethA 639_640del	-	-	-	-	-	-
236	M06670-58	C85	M63	Makarak Hospital	Kanchanaburi	Western	Clade13	2015	No	Primary MDR	-	Primary MDR	2	NA	MDR	MDR	rpoB Ser450Leu	katG Ser315Thr	-	embB Gly406Asp	rpsL Lys43Arg	-	-	-	ethA 639_640del	-	-	-	-	-	-
237	M02756-60	C86	X10	Makarak Hospital	Kanchanaburi	Western	Clade13	2017	No	Primary XDR	-	Primary XDR	1	NA	XDR	XDR	rpoB Ser450Leu	katG Ser315Thr	-	embB Gly406Asp	rpsL Lys43Arg	gyrA Asp94Gly	rrs_r.1401a>g	rrs_r.1401a>g	ethA 639_640del	thyA Thr22Ala	-	-	-	-	-
238	M04542-58	C86	X10	Makarak Hospital	Kanchanaburi	Western	Clade13	2015	No	Primary XDR	-	Primary XDR	3	NA	XDR	XDR	rpoB Ser450Leu	katG Ser315Thr	-	embB Gly406Asp	rpsL Lys43Arg	gyrA Asp94Gly	rrs_r.1401a>g	rrs_r.1401a>g	ethA 639_640del	thyA_Chromosome:g.3073680_3074470del, thyX -16C>T	-	-	-	-	-
239	M05860-57	C86	X10	Paholpolpayuhasena Hospital	Kanchanaburi	Western	Clade13	2014	No	Primary XDR	-	Primary XDR	2	NA	XDR	XDR	rpoB Ser450Leu	katG Ser315Thr	-	embB Gly406Asp	rpsL Lys43Arg	gyrA Asp94Gly	rrs_r.1401a>g	rrs_r.1401a>g	ethA 639_640del	thyA Thr22Ala	-	-	-	-	-
240	M00819-60	C87	M64	Paholpolpayuhasena Hospital	Kanchanaburi	Western	Clade13	2017	No	Primary MDR	-	Primary MDR	1	NA	MDR	MDR	rpoB Ser450Leu	katG Ser315Thr	-	embB Gly406Asp	rpsL Lys43Arg	-	-	-	ethA 639_640del	-	-	-	-	-	-
241	M01366-57	C87	M64	Makarak Hospital	Kanchanaburi	Western	Clade13	2014	No	Primary MDR	-	Primary MDR	3	NA	MDR	MDR	rpoB Ser450Leu	katG Ser315Thr	-	embB Gly406Asp	rpsL Lys43Arg	-	-	-	ethA 639_640del	-	-	-	-	-	-
242	M01871-57	C87	M64	Makarak Hospital	Kanchanaburi	Western	Clade13	2014	No	Primary MDR	-	Primary MDR	2	NA	MDR	MDR	rpoB Ser450Leu	katG Ser315Thr	-	embB Gly406Asp	rpsL Lys43Arg	-	-	-	ethA 639_640del	-	-	-	-	-	-
243	M01142-59	C88	M65	Nakhonpathom Hospital	Nakhon Pathom	Central	Clade13	2016	No	Primary MDR	-	Primary MDR	1	NA	MDR	MDR	rpoB Ser450Leu	katG Ser315Thr	-	embB Gly406Asp	rpsL Lys43Arg	-	-	-	ethA 639_640del	-	-	-	-	-	-
244	M01872-57	C88	M65	Makarak Hospital	Kanchanaburi	Western	Clade13	2014	No	Primary MDR	-	Primary MDR	1	NA	MDR	MDR	rpoB Ser450Leu	katG Ser315Thr	-	embB Gly406Asp	rpsL Lys43Arg	-	-	-	ethA 639_640del	-	-	-	-	-	-
245	M02753-60	C88	M65	Banphaeo Hospital	Samut Sakhon	Central	Clade13	2017	No	Primary MDR	-	Primary MDR	2	NA	MDR	MDR	rpoB Ser450Leu	katG Ser315Thr	-	embB Gly406Asp	rpsL Lys43Arg	-	-	-	ethA 639_640del	-	-	-	-	-	-
246	M08972-58	C88	M65	Banphaeo General Hospital	Samut Sakhon	Central	Clade13	2015	No	Primary MDR	-	Primary MDR	3	NA	MDR	MDR	rpoB Ser450Leu	katG Ser315Thr	-	embB Gly406Asp	rpsL Lys43Arg	-	-	-	ethA 639_640del	-	-	-	-	-	-
247	M37105-57	C88	M65	Paholpolpayuhasena Hospital	Kanchanaburi	Western	Clade13	2014	No	Primary MDR	-	Primary MDR	4	NA	MDR	MDR	rpoB Ser450Leu	katG Ser315Thr	-	embB Gly406Asp	rpsL Lys43Arg	-	-	-	ethA 639_640del	-	-	-	-	-	-
248	M01421-60	C89	P9	Makarak Hospital	Kanchanaburi	Western	Clade13	2017	Yes	Primary MDR	Acquired pre-XDR	Acquired pre-XDR	9	Yes	pre-XDR	pre-XDR	rpoB Ser450Leu	katG Ser315Thr	-	embB Gly406Asp	rpsL Lys43Arg	gyrA Gly88Ala	-	-	ethA 639_640del	-	-	-	-	-	-
249	M00438-59	C89	P9	Somdetphrasangkharat 19 Hospital	Kanchanaburi	Western	Clade13	2016	Yes	Primary MDR	-	Primary MDR	4	Yes	pre-XDR	MDR	rpoB Ser450Leu	katG Ser315Thr	-	embB Gly406Asp	rpsL Lys43Arg	-	-	-	ethA 639_640del	-	-	-	-	-	-
250	M00438-60	C89	P9	Klang Hospital	Bangkok	Central	Clade13	2017	Yes	Primary MDR	-	Primary MDR	1	Yes	pre-XDR	MDR	rpoB Ser450Leu	katG Ser315Thr	-	embB Gly406Asp	rpsL Lys43Arg	-	-	-	ethA 639_640del	-	-	-	-	-	-
251	M00780-60	C89	P9	Paholpolpayuhasena Hospital	Kanchanaburi	Western	Clade13	2017	Yes	Primary MDR	-	Primary MDR	7	Yes	pre-XDR	MDR	rpoB Ser450Leu	katG Ser315Thr	-	embB Gly406Asp	rpsL Lys43Arg	-	-	-	ethA 639_640del	thyX -16C>T	-	-	-	-	-
252	M02455-60	C89	P9	Makarak Hospital	Kanchanaburi	Western	Clade13	2017	Yes	Primary MDR	Acquired pre-XDR	Acquired pre-XDR	4	Yes	pre-XDR	pre-XDR	rpoB Ser450Leu	katG Ser315Thr	-	embB Gly406Asp	rpsL Lys43Arg	-	rrs_r.1401a>g	rrs_r.1401a>g	ethA 639_640del	-	-	-	-	-	-
253	M06280-58	C89	P9	Suratthani Hospital	Surat Thani	Southern	Clade13	2015	Yes	Primary MDR	-	Primary MDR	4	Yes	pre-XDR	MDR	rpoB Ser450Leu	katG Ser315Thr	-	embB Gly406Asp	rpsL Lys43Arg	-	-	-	ethA 639_640del	-	-	-	-	-	-
254	M37032-57	C89	P9	Paholpolpayuhasena Hospital	Kanchanaburi	Western	Clade13	2014	Yes	Primary MDR	Acquired pre-XDR	Acquired pre-XDR	5	Yes	pre-XDR	pre-XDR	rpoB Ser450Leu	katG Ser315Thr	-	embB Gly406Asp	rpsL Lys43Arg	gyrA Asp94Ala	-	-	ethA 639_640del	-	-	-	-	-	-
255	M00425-59	C89	M66	Makarak Hospital	Kanchanaburi	Western	Clade13	2016	Yes	Primary MDR	-	Primary MDR	4	Yes	MDR	MDR	rpoB Ser450Leu	katG Ser315Thr	-	embB Gly406Asp	rpsL Lys43Arg	-	-	-	ethA 639_640del	-	-	-	-	-	-
256	M00428-59	C89	M66	Makarak Hospital	Kanchanaburi	Western	Clade13	2016	Yes	Primary MDR	-	Primary MDR	4	Yes	MDR	MDR	rpoB Ser450Leu	katG Ser315Thr	-	embB Gly406Asp	rpsL Lys43Arg	-	-	-	ethA 639_640del	-	-	-	-	-	-
257	M00763-60	C89	M66	Klang Hospital	Bangkok	Central	Clade13	2017	Yes	Primary MDR	-	Primary MDR	1	Yes	MDR	MDR	rpoB Ser450Leu	katG Ser315Thr	-	embB Gly406Asp	rpsL Lys43Arg	-	-	-	ethA 639_640del	-	-	-	-	-	-
258	M00772-60	C89	M66	Makarak Hospital	Kanchanaburi	Western	Clade13	2017	Yes	Primary MDR	-	Primary MDR	5	Yes	MDR	MDR	rpoB Ser450Leu	katG Ser315Thr	-	embB Gly406Asp	rpsL Lys43Arg	-	-	-	ethA 639_640del	-	-	-	-	-	-
259	M00826-60	C89	M66	Saiyok Hospital	Kanchanaburi	Western	Clade13	2017	Yes	Primary MDR	-	Primary MDR	5	Yes	MDR	MDR	rpoB Ser450Leu	katG Ser315Thr	-	embB Gly406Asp	rpsL Lys43Arg	-	-	-	ethA 639_640del	-	-	-	-	-	-
260	M01367-57	C89	M66	Makarak Hospital	Kanchanaburi	Western	Clade13	2014	Yes	Primary MDR	-	Primary MDR	1	Yes	MDR	MDR	rpoB Ser450Leu	katG Ser315Thr	-	embB Gly406Asp	rpsL Lys43Arg	-	-	-	ethA 639_640del	-	-	-	-	-	-
261	M01427-60	C89	M66	Makarak Hospital	Kanchanaburi	Western	Clade13	2017	Yes	Primary MDR	-	Primary MDR	1	Yes	MDR	MDR	rpoB Ser450Leu	katG Ser315Thr	-	embB Gly406Asp	rpsL Lys43Arg	-	-	-	ethA 639_640del	-	-	-	-	-	-
262	M02454-58	C89	M66	Banpong Hospital	Ratchaburi	Western	Clade13	2015	Yes	Primary MDR	-	Primary MDR	4	Yes	MDR	MDR	rpoB Ser450Leu	katG Ser315Thr	-	embB Gly406Asp	rpsL Lys43Arg	-	-	-	ethA 639_640del	-	-	-	-	-	-
263	M02454-60	C89	M66	Danchang Hospital	Suphan Buri	Central	Clade13	2017	Yes	Primary MDR	-	Primary MDR	5	Yes	MDR	MDR	rpoB Ser450Leu	katG Ser315Thr	-	embB Gly406Asp	rpsL Lys43Arg	-	-	-	ethA 639_640del	-	-	-	-	-	-
264	M02456-58	C89	M66	Makarak Hospital	Kanchanaburi	Western	Clade13	2015	Yes	Primary MDR	-	Primary MDR	7	Yes	MDR	MDR	rpoB Ser450Leu	katG Ser315Thr	-	embB Gly406Asp	rpsL Lys43Arg	-	-	-	ethA 639_640del	-	-	-	-	-	-
265	M02751-60	C89	M66	Makarak Hospital	Kanchanaburi	Western	Clade13	2017	Yes	Primary MDR	-	Primary MDR	1	Yes	MDR	MDR	rpoB Ser450Leu	katG Ser315Thr	-	embB Gly406Asp	rpsL Lys43Arg	-	-	-	ethA 639_640del	-	-	-	-	-	-
266	M02761-60	C89	M66	Makarak Hospital	Kanchanaburi	Western	Clade13	2017	Yes	Primary MDR	-	Primary MDR	3	Yes	MDR	MDR	rpoB Ser450Leu	katG Ser315Thr	-	embB Gly406Asp	rpsL Lys43Arg	-	-	-	ethA 639_640del	-	-	-	-	-	-
267	M02766-60	C89	M66	Paholpolpayuhasena Hospital	Kanchanaburi	Western	Clade13	2017	Yes	Primary MDR	-	Primary MDR	4	Yes	MDR	MDR	rpoB Ser450Leu	katG Ser315Thr	-	embB Gly406Asp	rpsL Lys43Arg	-	-	-	ethA 639_640del	-	-	-	-	-	-
268	M02785-60	C89	M66	Danmakhamtia Hospital	Kanchanaburi	Western	Clade13	2017	Yes	Primary MDR	-	Primary MDR	7	Yes	MDR	MDR	rpoB Ser450Leu	katG Ser315Thr	-	embB Gly406Asp	rpsL Lys43Arg	-	-	-	ethA 639_640del	-	-	-	-	-	-
269	M03167-60	C89	M66	Paholpolpayuhasena Hospital	Kanchanaburi	Western	Clade13	2017	Yes	Primary MDR	-	Primary MDR	2	Yes	MDR	MDR	rpoB Ser450Leu	katG Ser315Thr	-	embB Gly406Asp	rpsL Lys43Arg	-	-	-	ethA 639_640del	-	-	-	-	-	-
270	M03178-60	C89	M66	Makarak Hospital	Kanchanaburi	Western	Clade13	2017	Yes	Primary MDR	-	Primary MDR	1	Yes	MDR	MDR	rpoB Ser450Leu	katG Ser315Thr	-	embB Gly406Asp	rpsL Lys43Arg	-	-	-	ethA 639_640del	-	-	-	-	-	-
271	M03766-57	C89	M66	Makarak Hospital	Kanchanaburi	Western	Clade13	2014	Yes	Primary MDR	-	Primary MDR	1	Yes	MDR	MDR	rpoB Ser450Leu	katG Ser315Thr	-	embB Gly406Asp	rpsL Lys43Arg	-	-	-	ethA 639_640del	-	-	-	-	-	-
272	M03771-57	C89	M66	Makarak Hospital	Kanchanaburi	Western	Clade13	2014	Yes	Primary MDR	-	Primary MDR	1	Yes	MDR	MDR	rpoB Ser450Leu	katG Ser315Thr	-	embB Gly406Asp	rpsL Lys43Arg	-	-	-	ethA 639_640del	-	-	-	-	-	-
273	M04095-58	C89	M66	Banphaeo General Hospital	Samut Sakhon	Central	Clade13	2015	Yes	Primary MDR	-	Primary MDR	2	Yes	MDR	MDR	rpoB Ser450Leu	katG Ser315Thr	-	embB Gly406Asp	rpsL Lys43Arg	-	-	-	ethA 639_640del	-	-	-	-	-	-
274	M04536-57	C89	M66	Paholpolpayuhasena Hospital	Kanchanaburi	Western	Clade13	2014	Yes	Primary MDR	-	Primary MDR	4	Yes	MDR	MDR	rpoB Ser450Leu	katG Ser315Thr	-	embB Gly406Asp	rpsL Lys43Arg	-	-	-	ethA 639_640del	-	-	-	-	-	-
275	M05548-58	C89	M66	Buddhachinaraj Hospital	Phitsanulok	Central	Clade13	2015	Yes	Primary MDR	-	Primary MDR	8	Yes	MDR	MDR	rpoB Ser450Leu	katG Ser315Thr	-	embB Asp1024Asn, embB Gly406Asp	rpsL Lys43Arg	-	-	-	ethA 639_640del	-	-	-	-	-	-
276	M06668-58	C89	M66	Paholpolpayuhasena Hospital	Kanchanaburi	Western	Clade13	2015	Yes	Primary MDR	-	Primary MDR	6	Yes	MDR	MDR	rpoB Ser450Leu	katG Ser315Thr	-	embB Gly406Asp	rpsL Lys43Arg	-	-	-	ethA 640_641del	-	-	-	-	-	-
277	M06675-59	C89	M66	Rajavithi Hospital	Bangkok	Central	Clade13	2016	Yes	Primary MDR	-	Primary MDR	5	Yes	MDR	MDR	rpoB Ser450Leu	katG Ser315Thr	-	embB Gly406Asp	rpsL Lys43Arg	-	-	-	ethA 639_640del	-	-	-	-	-	-
278	M08966-58	C89	M66	Makarak Hospital	Kanchanaburi	Western	Clade13	2015	Yes	Primary MDR	-	Primary MDR	1	Yes	MDR	MDR	rpoB Ser450Leu	katG Ser315Thr	-	embB Gly406Asp	rpsL Lys43Arg	-	-	-	ethA 639_640del	-	-	-	-	-	-
279	M08975-58	C89	M66	Makarak Hospital	Kanchanaburi	Western	Clade13	2015	Yes	Primary MDR	-	Primary MDR	1	Yes	MDR	MDR	rpoB Ser450Leu	katG Ser315Thr	-	embB Gly406Asp	rpsL Lys43Arg	-	-	-	ethA 639_640del	-	-	-	-	-	-
280	M36914-57	C89	M66	Paholpolpayuhasena Hospital	Kanchanaburi	Western	Clade13	2014	Yes	Primary MDR	-	Primary MDR	2	Yes	MDR	MDR	rpoB Ser450Leu	katG Ser315Thr	-	embB Gly406Asp	rpsL Lys43Arg	-	-	-	ethA 639_640del	-	-	-	-	-	-
281	M37242-57	C89	M66	Somdetphrasangkharat 17 Hospital	Suphan Buri	Central	Clade13	2014	Yes	Primary MDR	-	Primary MDR	4	Yes	MDR	MDR	rpoB Ser450Leu	katG Ser315Thr	-	embB Gly406Asp	rpsL Lys43Arg	-	-	-	ethA 639_640del	-	-	-	-	-	-
Note: Mutations listed in cells with white backgrounds (columns R-AF) refer to additional resistance-associated mutations supporting possible acquired DR-TB.

## Sheet: Appendix 1 Table 9
Appendix 1 Table 9. Characteristics of 85 MDR-TB (M1-M66), pre-XDR-TB (P1-P09) and XDR-TB (X1-X10) clusters defined by SNP pairwise differences ≤11 and by type of phenotypic drug resistance
No. of cluster	Name of cluster*	Number of isolates	Member of major clade	Associated provinces	Geographical link			Time link, year (no.)
					Region-based link (no.)	Province-based link (no.)	Hospital-based link (no.)
1	M1	2	No	Buri Ram	Northeastern (2)	Buri Ram (2)	Krasang Hospital (2)	2014 (1), 2016 (1)
2	M2	2	No	Bangkok, Rayong	Central (1), Eastern (1)	Bangkok (1), Rayong (1)	Sirinthorn Hospital (1), Rayong Hospital (1)	2016 (1), 2017 (1)
3	M3	2	No	Nonthaburi, Chon Buri	Central (1), Eastern (1)	Nonthaburi (1), Chon Buri (1)	Bamrasnaradura Institute (1), Chonburi Hospital (1)	2016 (1), 2017 (1)
4	M4	3	No	Loei, Nonthaburi, Saraburi	Northeastern (1), Central (2)	Loei (1), Nonthaburi (1), Saraburi (1)	Naduang Hospital (1), Bamrasnaradura Institute (1), Saraburi Hospital (1)	2014 (2), 2016 (1)
5	M5	3	No	Krabi , Nakhon Si Thammarat	Southern (3)	Krabi (1), Nakhon Si Thammarat (2)	Nueklong Hospital (1), Maharajnakhonsithammarat Hospital (1), Office of Disease Prevention & Control 11 Nakhon Si Thammarat (1)	2015 (1), 2017 (2)
6	M6	2	No	Khon Kaen	Northeastern (2)	Khon Kaen (2)	Khonkaen Hospital (2)	2014 (1), 2016 (1)
7	M7	2	No	Bangkok, Nonthaburi	Central (2)	Bangkok (1), Nonthaburi (1)	Devision of Tuberculosis (1), Bamrasnaradura Institute (1)	2015 (1), 2016 (1)
8	M8	3	Yes, Clade1	Trat	Eastern (3)	Trat (3)	Trat Hospital (3)	2014 (2), 2015 (1)
9	M9	2	No	Lop Buri	Central (2)	Lop Buri (2)	Khoksamrong Hospital (2)	2014 (1), 2015 (1)
10	M10	3	Yes, Clade2	Bangkok, Prachuap Khiri Khan	Central (2), Western (1)	Bangkok (2), Prachuap Khiri Khan (1)	Klang Hospital (1), Rajavithi Hospital (1), Bangsabhan Hospital (1)	2016 (1), 2017 (2)
11	M11	2	Yes, Clade2	Maha Sarakham, Samut Prakan	Northeastern (1), Central (1)	Maha Sarakham (1), Samut Prakan (1)	Phayakkhaphumphisai Hospital (1), Bangbo Hospital (1)	2017 (2)
12	M12	2	Yes, Clade2	Prachuap Khiri Khan	Western (2)	Prachuap Khiri Khan (2)	Samroiyod Hospital (2)	2014 (1), 2016 (1)
13	M13	3	Yes, Clade2	Ubon Ratchathani, Udon Thani, Bangkok	Northeastern (2), Central (1)	Ubon Ratchathani (1), Udon Thani (1), Bangkok (1)	Trakanphuetpol Hospital (1), Udonthani Hospital (1), Rajavithi Hospital (1)	2014 (2), 2016 (1)
14	M14	2	Yes, Clade2	Khon Kaen, Bangkok	Northeastern (1), Central (1)	Khon Kaen (1), Bangkok (1)	Khonkaen Hospital (1), Rajavithi Hospital (1)	2016 (1), 2017 (1)
15	M15	2	Yes, Clade2	Chumphon	Southern (2)	Chumphon (2)	Chumphonkhetudomsakdi Hospital (2)	2015 (1), 2016 (1)
16	M16	4	Yes, Clade2	Ubon Ratchathani, Amnat Charoen, Chon Buri, Songkhla	Northeastern (2), Eastern (1), Southern (1)	Ubon Ratchathani (1), Amnat Charoen (1), Chon Buri (1), Songkhla (1)	Somdetphrayuphrarat Detudom Hospital (1), Amnatcharoen Hospital (1), Chonburi Hospital (1), Songkhla Hospital (1)	2016 (1), 2017 (3)
17	M17	2	No	Samut Songkhram, Phetchaburi	Central (1), Western (1)	Samut Songkhram (1), Phetchaburi (1)	Somdejphraphutthaloetla Hospital (1), Phrachomklao Hospital (1)	2016 (1), 2017 (1)
18	M18	2	Yes, Clade3	Rayong, Chon Buri	Eastern (2)	Rayong (1), Chon Buri (1)	Rayong Hospital (1), Chonburi Hospital (1)	2014 (1), 2016 (1)
19	M19	2	Yes, Clade3	Samut Prakan, Surat Thani	Central (1), Southern (1)	Samut Prakan, Surat Thani	Bangbo Hospital (1), Suratthani Hospital (1)	2016 (1), 2017 (1)
20	M20	2	No	Udon Thani, Surat Thani	Northeastern (2), Southern (2)	Udon Thani (1), Surat Thani (1)	Udonthani Hospital (1), Kohsamui Hospital (1)	2014 (1), 2016 (1)
21	M21	2	No	Pathum Thani, Trat	Central (1), Eastern (1)	Pathum Thani (1), Trat (1)	Ladlumkaew Hospital (1), Trat Hospital (1)	2014 (1), 2015 (1)
22	M22	3	Yes, Clade4	Khon Kaen, Maha Sarakham	Northeastern (3)	Khon Kaen (1), Maha Sarakham (2)	Banphai Hospital (1), Borabue Hospital (1), Mahasarakham Hospital 91)	2016 (2), 2017 (1)
23	M23	4	No	Chai Nat, Suphan Buri, Chachoengsao, Prachin Buri	Central (2), Eastern (2)	Chai Nat (1), Suphan Buri (1), Chachoengsao (1), Prachin Buri (1)	Hankha Hospital (1), Chaophrayayommarat Hospital (1), Buddhasothorn Hospital (1), Prachantakham Hospital (1)	2014 (1), 2015 (1), 2017(2)
24	M24	3	No	Buri Ram	Northeastern (3)	Buri Ram (2)	Banruat Hospital (1), Buriram Hospital (2)	2015 (3)
25	M25	3	Yes, Clade5	Buri Ram, Saraburi, Prachin Buri	Northeastern (1), Central (1), Eastern (1)	Buri Ram (1), Saraburi (1), Prachin Buri (1)	Buriram Hospital (1), Saraburi Hospital (1), Chaopraya Abhaiphubet Hospital (1)	2014 (1), 2017 (2)
26	M26	2	No	Pattani, Yala	Siuthern (2)	Pattani (1), Yala (1)	Pattani Hospital (1), Yala Hospital (1)	2016 (2)
27	M27	2	No	Khon Kaen, Bangkok	Northeastern (1), Central (1)	Khon Kaen (1), Bangkok (1)	Somdetphrayuphrarat Kranuan Hospital (1), Public Health Center 27 (1)	2015 (1), 2016 (1)
28	M28	4	Yes, Clade6	Udon Thani, Phuket	Northeastern (1), Southern (3)	Udon Thani (1), Phuket (3)	Udonthani Hospital (1), Patong Hospital (1), Vachiraphuket Hospital (2)	2014 (1), 2015 (2), 2016 (1)
29	M29	2	Yes, Clade7	Krabi, Satun	Southern (2)	Krabi (1), Satun (1)	Khlongthom Hospital (1), Satun Hospital (1)	2016 (2)
30	M30	3	Yes, Clade7	Nakhon Si Thammarat, Phuket, Phang Nga	Southern (3)	Nakhon Si Thammarat (1), Phuket (1), Phang Nga (1)	Office of Disease Prevention & Control 11 Nakhon Si Thammarat (1), Vachiraphuket Hospital (1), Khuraburichaipat Hospital (1)	2014 (1), 2016 (1), 2017 (1)
31	M31	2	Yes, Clade7	Surat Thani, Phuket	Southern (2)	Surat Thani (1), Phuket (1)	Suratthani Hospital (1), Vachiraphuket Hospital (1)	2014 (1), 2015 (1)
32	M32	2	Yes, Clade7	Phatthalung	Southern (2)	Phatthalung (2)	Kongrha Hospital (1), Phatthalung Hospital (1)	2015 (1), 2017 (1)
33	M33	2	No	Bungkan, Phetchabun	Northeastern (1), Central (1)	Bungkan (1), Phetchabun (1)	Sriwilai Hospital (1), Nongphai Hospital (1)	2015 (2)
34	M34	2	No	Bangkok, Phichit	Central (2)	Bangkok (1), Phichit (1)	Sirinthorn Hospital (1), Wangsaiphun Hospital (1)	2014 (1), 2015 (1)
35	M35	5	Yes, Clade8	Nonthaburi, Rayong, Chachoengsao, Chanthaburi, Sa Kaeo	Central (1), Eastern (4)	Nonthaburi (1), Rayong (1), Chachoengsao (1), Chanthaburi (1), Sa Kaeo (1)	Bamrasnaradura Institute (1), Nikompattana Hospital (1), Buddhasothorn Hospital (1), Prapokklao Hospital (1), Khlonghat Hospital (1)	2015 (3), 2017 (2)
36	M36	3	Yes, Clade8	Rayong, Sa Kaeo	Eastern (3)	Rayong (2), Sa Kaeo (1)	Rayong Hospital (2), Wangnamyen Hospital (1)	2014 (2), 2015 (1)
37	M37	3	Yes, Clade8	Chon Buri, Chanthaburi	Eastern (3)	Chon Buri (1), Chanthaburi (2)	Chonburi Hospital (1), Khlung Hospital (1), Prapokklao Hospital (1)	2014 (1), 2015 (1), 2016 (1)
38	M38	2	Yes, Clade8	Uthai Thani, Chon Buri	Central (1), Eastern (1)	Uthai Thani (1), Chon Buri (1)	Nongchang Hospital (1), Banglamung Hospital (1)	2014 (1), 2016 (1)
39	M39	2	Yes, Clade9	Chon Buri, Sa Kaeo	Eastern (2)	Chon Buri (1), Sa Kaeo (1)	Chonburi Hospital (1), Sakaeo Hospital (1)	2014 (1), 2017 (1)
40	M40	2	Yes, Clade9	Bangkok, Sing Buri	Central (2)	Bangkok (1), Sing Buri (1)	Devision of Tuberculosis (1), Singburi Hospital (1)	2014 (1), 2016 (1)
41	M41	2	No	Samut Sakhon	Central (2)	Samut Sakhon (2)	Samutsakhon Hospital (2)	2014 (1), 2017 (1)
42	M42	2	Yes, Clade10	Songkhla, Satun	Southern (2)	Songkhla (1), Satun (1)	Songkhla Hospital (1), Satun Hospital (1)	2015 (1), 2017 (1)
43	M43	4	Yes, Clade10	Nakhon Ratchasima, Nonthaburi, Samut Prakan, Phetchaburi	Northeastern (1), Central (2), Western (1)	Nakhon Ratchasima (1), Nonthaburi (1), Samut Prakan (1), Phetchaburi (1)	Nonthai Hospital (1), Pranangklao Hospital (1), Samutprakan Hospital (1), Cha-am Hospital (1)	2014(2), 2016 (1), 2017 (1)
44	M44	2	Yes, Clade11	Loei, Kamphaeng Phet	Northeastern (1), Central (1)	Loei (1), Kamphaeng Phet (1)	Wangsaphung Hospital (1), Kamphaengphet Hospital (1)	2014 (1), 2017 (1)
45	M45	2	Yes, Clade11	Nakhon Ratchasima, Chaiyaphum	Northeastern (2)	Nakhon Ratchasima (1), Chaiyaphum (1)	Office of Disease Prevention & Control 9 Nakhon Ratchasima (1), Chaiyaphum Hospital (1)	2015 (1), 2017 (1)
46	M46	4	Yes, Clade11	Buri Ram, Nakhon Ratchasima, Sukhothai	Northeastern (3), Central (1)	Buri Ram (2), Nakhon Ratchasima (1), Sukhothai (1)	Buriram Hospital (1), Nangrong Hospital (1), The Golden Gate Hospital (1), Sisatchanalai Hospital (1)	2014 (2), 2015 (2)
47	M47	4	Yes, Clade11	Si Sa Ket, Bangkok, Samut Prakan, Kanchanaburi	Northeastern (1), Central (2), Western (1)	Si Sa Ket (1), Bangkok (1), Samut Prakan (1), Kanchanaburi (1)	Kantharalak Hospital (1), Public Health Center 4 (1), Bangbo Hospital (1), Paholpolpayuhasena Hospital (1)	2015 (2), 2017 (2)
48	M48	9	Yes, Clade11	Nong Khai, Bangkok, Samut Prakan, Phetchaburi	Northeastern (1), Central (2), Weastern (6)	Nong Khai (1), Bangkok (1), Samut Prakan (1), Phetchaburi (6)	Nongkhai Hospital (1), Charoenkrung Pracharak Hospital (1), Bangbo Hospital (1), Phrachomklao Hospital (6)	2014 (1), 2015 (2), 2016 (4), 2017 (2)
49	M49	2	Yes, Clade12	Udon Thani, Bangkok	Northeastern (1), Central (1)	Udon Thani (1), Bangkok (1)	Udonthani Hospital (1), Public Health Center 28 (1)	2014 (1), 2017 (1)
50	M50	2	Yes, Clade12	Si Sa Ket, Roi Et	Northeastern (2)	Si Sa Ket (1), Roi Et (1)	Sisaket Hospital (1), Roi-et Hospital (1)	2015 (1), 2017 (1)
51	M51	2	Yes, Clade12	Chon Buri, Chanthaburi	Eastern (2)	Chon Buri (1), Chanthaburi (1)	Chonburi Hospital (1), Prapokklao Hospital (1)	2014 (1), 2016 (1)
52	M52	2	Yes, Clade12	Chon Buri, Chiang Mai	Eastern (1), Northern (1)	Chon Buri (1), Chiang Mai (1)	Chonburi Hospital (1), Office of Disease Prevention & Control 1 Chiangmai (1)	2017 (2)
53	M53	2	Yes, Clade12	Phitsanulok, Chon Buri	Central (1), Eastern (1)	Phitsanulok (1), Chon Buri (1)	Buddhachinaraj Hospital (1), Banglamung Hospital (1)	2014 (1), 2017 (1)
54	M54	2	Yes, Clade12	Bangkok	Central (2)	Bangkok (2)	Taksin Hospital (1), Public Health Center 36 (1)	2016 (2)
55	M55	6	Yes, Clade12	Ubon Ratchathani, Udon Thani, Bangkok, Chon Buri, Songkhla	Northeastern (2), Central (1), Eastern (2), Southern (1)	Ubon Ratchathani (1), Udon Thani (1), Bangkok (1), Chon Buri (2), Songkhla (1)	Somdetphrayuphrarat Detudom Hospital (1), Udonthani Hospital (1), Nopparat Rajathanee Hospital (1), Chonburi Hospital (2), Hatyai Hospital (1)	2014 (1), 2015 (1), 2016 (1), 2017 (3)
56	M56	2	Yes, Clade12	Bangkok, Sing Buri	Central (2)	Bangkok (1), Sing Buri (1)	Taksin Hospital (1), Singburi Hospital (1)	2015 (1), 2017 (1)
57	M57	3	Yes, Clade12	Bangkok	Central (3)	Bangkok (3)	Devision of Tuberculosis (1), Public Health Center 30 (1), Public Health Center 40 (1)	2014 (1), 2015 (2)
58	M58	4	Yes, Clade12	Chaiyaphum, Chon Buri, Chachoengsao	Northeastern (1), Eastern (3)	Chaiyaphum (1), Chon Buri (2), Chachoengsao (1)	Kaengkhro Hospital (1), Chonburi Hospital (2), Buddhasothorn Hospital (1)	2017 (4)
59	M59	2	Yes, Clade12	Chon Buri, Chiang Mai	Eastern (1), Northeastern (1)	Chon Buri (1), Chiang Mai (1)	Phanatnikhom Hospital (1), Office of Disease Prevention & Control 1 Chiangmai (1)	2015 (1), 2017 (1)
60	M60	4	Yes, Clade12	Bangkok	Central (4)	Bangkok (4)	Devision of Tuberculosis (1), Public Health Center 23 (1), Public Health Center 29 (1), Public Health Center 48 (1)	2015 (1), 2017 (3)
61	M61	2	Yes, Clade13	Samut Sakhon, Kanchanaburi	Central (1), Western (1)	Samut Sakhon (1), Kanchanaburi (1)	Samutsakhon Hospital (1), Makarak Hospital (1)	2017 (2)
62	M62	3	Yes, Clade13	Suphan Buri, Chanthaburi	Central (2), Eastern (1)	Suphan Buri (2), Chanthaburi (1)	Chaophrayayommarat Hospital (1), Uthong Hospital (1), Prapokklao Hospital (1)	2015 (1), 2016 (1), 2017 (1)
63	M63	4	Yes, Clade13	Kanchanaburi	Western (4)	Kanchanaburi (4)	Makarak Hospital (3), Paholpolpayuhasena Hospital (1)	2014 (1), 2015 (1), 2017 (2)
64	M64	3	Yes, Clade13	Kanchanaburi	Western (3)	Kanchanaburi (3)	Makarak Hospital (2), Paholpolpayuhasena Hospital (1)	2014 (2), 2017 (1)
65	M65	5	Yes, Clade13	Samut Sakhon, Nakhon Pathom, Kanchanaburi	Central (3), Western (2)	Samut Sakhon (2), Nakhon Pathom (1), Kanchanaburi (2)	Banphaeo Hospital (2), Nakhonpathom Hospital (1), Makarak Hospital (1), Paholpolpayuhasena Hospital (1)	2014 (2), 2015 (1), 2016 (1), 2017 (1)
66	M66	27	Yes, Clade13	Bangkok, Suphan Buri, Samut Sakhon, Phitsanulok, Kanchanaburi, Ratchaburi	Central (6), Western (21)	Bangkok (2), Suphan Buri (2), Samut Sakhon (1), Phitsanulok (1), Kanchanaburi (20), Ratchaburi (1)	Rajavithi Hospital (1), Klang Hospital (1), Danchang Hospital (1), Somdetphrasangkharat 17 Hospital (1), Banphaeo Hospital (1), Buddhachinaraj Hospital (1), Makarak Hospital (13), Paholpolpayuhasena Hospital (5), Danmakhamtia Hospital (1), Saiyok Hospital (1), Banpong Hospital (1)	2014 (7), 2015 (8), 2016 (4), 2017 (14)
67	P1	2	No	Bangkok	Central (2)	Bangkok (2)	Rajavithi Hospital (2)	2016 (2)
68	P2	3	Yes, Clade2	Ubon Ratchathani, Kanchanaburi	Northeastern (2), Western (1)	Ubon Ratchathani (2), Kanchanaburi (1)	Trakanphuetpol Hospital (1), Fort sunpasitthiprasong Hospital (1), Makarak Hospital(1)	2014 (1), 2016 (1), 2017 (1)
69	P3	2	No	Satun	Southern (2)	Satun (2)	Satun Hospital (2)	2015 (2)
70	P4	2	No	Bangkok, Kamphaeng Phet	Central (2)	Bangkok (1), Kamphaeng Phet (1)	Police Hospital (1), Kamphaengphet Hospital (1)	2014 (2)
71	P5	2	Yes, Clade11	Chon Buri	Eastern (2)	Chon Buri (2)	Chon Buri Hospital (2)	2014 (1), 2016 (1)
72	P6	2	Yes, Clade12	Bangkok, Chon Buri	Central (1), Eastern (1)	Bangkok(1), Chon Buri (1)	Taksin Hospital (1), Chonburi Hospital (1)	2014 (1), 2016 (1)
73	P7	4	Yes, Clade12	Ubon Ratchathani, Bangkok	Northeastern (2), Central (2)	Ubon Ratchathani (2), Bangkok (2)	Somdetphrayuphrarat Detudom Hospital (1), Warinchamrap Hospital (1), Klang Hospital (1), Navamin Hospital 9 (1)	2016 (3), 2017 (1)
74	P8	2	Yes, Clade13	Suphan Buri, Kanchanaburi	Central (1), Western (1)	Suphan Buri (1), Kanchanaburi (1)	Uthong Hospital (1), Makarak Hospital (1)	2016 (1), 2017 (1)
75	P9	7	Yes, Clade13	Bangkok, Surat Thani, Kanchanaburi	Central (1), Southern (1), Western (5)	Bangkok (1), Surat Thani (1), Kanchanaburi (5)	Klang Hospital (1), Suratthani Hospital (1), Paholpolpayuhasena Hospital (2), Makarak Hospital (2), Somdetphrasangkharat 19 Hospital (1)	2014 (1), 2015 (1), 2016 (1), 2017 (4)
76	X1	2	No	Kanchanaburi, Ratchaburi	Western (2)	Kanchanaburi (1), Ratchaburi (1)	Makarak Hospital (1), Ratchaburi Hospital (1)	2015 (1), 2017 (1)
77	X2	2	No	Amnat Charoen	Northeastern (2)	Amnat Charoen (2)	Amnatcharoen Hospital (2)	2015 (1), 2016 (1)
78	X3	2	Yes, Clade3	Ratchaburi	Western (2)	Ratchaburi (2)	Ratchaburi Hospital (2)	2015 (1), 2017 (1)
79	X4	2	No	Tak	Western (2)	Tak	Maesot Hospital (2)	2014 (2)
80	X5	2	Yes, Clade6	Phuket, Prachuap Khiri Khan	Southern (1), Western (1)	Phuket (1), Prachuap Khiri Khan 91)	Vachiraphuket Hospital (1), Hua-Hin Hospital (1)	2014 (1), 2017 (1)
81	X6	2	No	Bangkok	Central (2)	Bangkok (2)	Devision of Tuberculosis (2)	2015 (1), 2016 (1)
82	X7	2	Yes, Clade12	Ranong	Southern (2)	Ranong (2)	Ranong Hospital (2)	2014 (1), 2016 (1)
83	X8	4	Yes, Clade12	Ubon Ratchathani, Mukdahan, Bangkok, Trat	Northeastern (2), Central (1), Eastern (1)	Ubon Ratchathani (1), Mukdahan (1), Bangkok (1), Trat (1)	Somdetphrayuphrarat Detudom Hospital (1), Mukdahan Hospital (1), Devision of Tuberculosis (1), Trat Hospital (1)	2014 (3),2015 (1)
84	X9	2	Yes, Clade13	Chonburi	Eastern (2)	Chonburi (2)	Chonburi Hospital (1)	2014 (1), 2016 (1)
85	X10	3	Yes, Clade13	Kanchanaburi	Western (3)	Kanchanaburi (3)	Paholpolpayuhasena Hospital (1), Makarak Hospital (2)	2014 (1), 2015 (1), 2017 (1)
*Drug resistant tuberculosis (DR-TB) types (multidrug-resistant (MDR), pre-extensively drug-resistant (pre-XDR) and extensively drug-resistant (XDR)) were based on phenotypic drug susceptibility testing.

## Sheet: Appendix 1 Table 10
Appendix 1 Table 10. Distribution (by year, phenotypic drug-resistance type, region and province) of 281 clustering isolates*
Region	Province	Abbreviation	2014				2015				2016				2017				Total, no. (%)
			MDR-TB (n=51)	Pre-XDR-TB (n=8)	XDR-TB (n=9)		MDR-TB (n=49)	Pre-XDR-TB (n=4)	XDR-TB (n=6)		MDR-TB (n=47)	Pre-XDR-TB (n=16)	XDR-TB (n=5)		MDR-TB (n=68)	Pre-XDR-TB (n=11)	XDR-TB (n=7)		MDR-TB (n=215)	Pre-XDR-TB (n=40)	XDR-TB (n=26)	Total (n=281)
Central	Bangkok	BKK	5	1	1		5		1		7	4	1		9	3			26 (12.09)	8 (20.00)	3 (11.54)	37 (13.17)
	Chai Nat	CNT													1				1 (0.47)			1 (0.36)
	Kamphaeng Phet	KPT	1	1															1 (0.47)	1 (2.50)		2 (0.71)
	Lop Buri	LRI	1				1												2 (0.93)			2 (0.71)
	Nakhon Pathom	NPT									1								1 (0.47)			1 (0.36)
	Nonthaburi	NBI	1	1			1				2				1				5 (2.33)	1 (2.50)		6 (2.14)
	Pathum Thani	PTE					1												1 (0.47)			1 (0.36)
	Phetchabun	PNB					1												1 (0.47)			1 (0.36)
	Phichit	PCT					1												1 (0.47)			1 (0.36)
	Phitsanulok	PLK					1								1				2 (0.93)			2 (0.71)
	Samut Prakan	SPK	1				2								2				5 (2.33)			5 (1.78)
	Samut Sakhon	SKN	1				2								3				6 (2.79)			6 (2.14)
	Samut Songkhram	SKM													1				1 (0.47)			1 (0.36)
	Saraburi	SRI	1												1				2 (0.93)			2 (0.71)
	Sing Buri	SBR					1				1								2 (0.93)			2 (0.71)
	Sukhothai	STI					1												1 (0.47)			1 (0.36)
	Suphan Buri	SPB	1				2					1			2	1			5 (2.33)	2 (5.00)		7 (2.49)
	Uthai Thani	UTI									1								1 (0.47)			1 (0.36)
Eastern	Chachoengsao	CCO	1				1								1				3 (1.40)			3 (1.07)
	Chanthaburi	CTI	1				2				2								5 (2.33)			5 (1.78)
	Chon Buri	CBI	5	3	1						2	1	1		8				15 (6.98)	4 (10.00)	2 (7.69)	21 (7.47)
	Prachin Buri	PRI	1												1				2 (0.93)			2 (0.71)
	Rayong	RYG	2								1	1			2				5 (2.33)	1 (2.50)		6 (2.14)
	Sa Kaeo	SKW	1				1								1				3 (1.40)			3 (1.07)
	Trat	TRT	3				1		1			1					1		4 (1.86)	1 (2.50)	2 (7.69)	7 (2.49)
Northeastern	Amnat Charoen	ACR							1				1		1				1 (0.47)		2 (7.69)	3 (1.07)
	Bungkan	BKN					1												1 (0.47)			1 (0.36)
	Buri Ram	BRM	3				3				1				1				8 (3.72)			8 (2.85)
	Chaiyaphum	CPM					1					2			1		1		2 (0.93)	2 (5.00)	1 (3.85)	5 (1.78)
	Kalasin	KSN									1								1 (0.47)			1 (0.36)
	Khon Kaen	KKN	1				1				3	1	1		1				6 (2.79)	1 (2.50)	1 (3.85)	8 (2.85)
	Loei	LEI									1				1				2 (0.93)			2 (0.71)
	Maha Sarakham	MKM									3				1				4 (1.86)			4 (1.42)
	Mukdahan	MDH			1																1 (3.85)	1 (0.36)
	Nakhon Ratchasima	NMA					1								2	1			3 (1.40)	1 (2.50)		4 (1.42)
	Nong Khai	NKI									2					1			2 (0.93)	1 (2.50)		3 (1.07)
	Roi Et	RET					1												1 (0.47)			1 (0.36)
	Si Sa Ket	SSK													2				2 (0.93)			2 (0.71)
	Ubon Ratchathani	UBN	1	1	1							4			1				2 (0.93)	5 (12.50)	1 (3.85)	8 (2.85)
	Udon Thani	UDN	2				1				2								5 (2.33)			5 (1.78)
Northern	Chiang Mai	CMI					1								1				2 (0.93)			2 (0.71)
	Phrae	PRE	1					1											1 (0.47)	1 (2.50)		2 (0.71)
Southern	Chumphon	CPN					1				1								2 (0.93)			2 (0.71)
	Krabi	KBI					1				1								2 (0.93)			2 (0.71)
	Nakhon Si Thammarat	NST									1				2				3 (1.40)			3 (1.07)
	Pattani	PTN									1								1 (0.47)			1 (0.36)
	Phang Nga	PNA	1																1 (0.47)			1 (0.36)
	Phatthalung	PLG					1								1				2 (0.93)			2 (0.71)
	Phuket	PKT	2		1		2								1				5 (2.33)		1 (3.85)	6 (2.14)
	Ranong	RNG			1								1								2 (7.69)	2 (0.71)
	Satun	STN	1					2			1				1				3 (1.40)	2 (5.00)		5 (1.78)
	Songkhla	SKA					1				1				1				3 (1.40)			3 (1.07)
	Surat Thani	SNI	1				1	1			1								3 (1.40)	1 (2.50)		4 (1.42)
	Trang	TRG									1								1 (0.47)			1 (0.36)
	Yala	YLA									1								1 (0.47)			1 (0.36)
Western	Kanchanaburi	KRI	10	1	1		6		2		3	1			13	5	1		32 (14.88)	7 (17.50)	4 (15.38)	43 (15.30)
	Phetchaburi	PBI	1				1				4				2	1			8 (3.72)	1 (2.50)		9 (3.20)
	Prachuap Khiri Khan	PKN	1								1				1		1		3 (1.40)		1 (3.85)	4 (1.42)
	Ratchaburi	RBR					1		1								2		1 (0.47)		3 (11.54)	4 (1.42)
	Tak	TAK			2																2 (7.69)	2 (0.71)
*Drug resistant tuberculosis (DR-TB) types (multidrug-resistant (MDR), pre-extensively drug-resistant (pre-XDR) and extensively drug-resistant (XDR)) were based on phenotypic drug susceptibility testing.
